# Supplementary material for: Mouse Organ-Specific Proteins and Functions
Source: Cells. 2021 Dec 8;10(12):3449. doi: 10.3390/cells10123449 (PMC8700158; doi:10.3390/cells10123449)
Supplement: Supplementary file 1 [file cells-10-03449-s001.zip]

Archive with 8 entries (8 files):
- supplementary/OSP_supplementary.pdf
- supplementary/Supplementary Table S1.xlsx
- supplementary/Supplementary Table S2.xlsx
- supplementary/Supplementary Table S3.xlsx
- supplementary/Supplementary Table S4.xlsx
- supplementary/Supplementary Table S5.xlsx
- supplementary/Supplementary Table S6.xlsx
- supplementary/Supplementary Table S7.xlsx
