# Supplementary material for: Mouse Organ-Specific Proteins and Functions
Source: Cells. 2021 Dec 8;10(12):3449. doi: 10.3390/cells10123449 (PMC8700158; doi:10.3390/cells10123449)
Supplement: Supplementary file 1 [file cells-10-03449-s001.zip › supplementary/Supplementary Table S1.xlsx]

## Sheet: Sheet1
Protein	Bone	Brain	Eye	Fat	Heart	Intestine	Kidney	Liver	Lung	Muscle	Pancreas	Spleen	Testis	DB
P07758|A1AT1_MOUSE	0.0136986	0.00167038	0.00216107	0.0456274	0.00480239	0.0317335	0.0373324	0.0109492	0.0352854	0.0068306	0.00991034	0.0101523	0.0530612	13
Q91ZJ5-2|UGPA_MOUSE	0.0110157	0.002877	0.00121655	0.00875278	0.00135667	0.00400694	0.0168153	0.0100739	0.000619579	0.00174518	0.00853903	0.000379363	0.00408163	13
P14206|RSSA_MOUSE	0.0164822	0.0163159	0.000776398	0.0114068	0.000316295	0.00716135	0.0123558	0.0111393	0.00547395	0.00068306	0.0227095	0.0207386	0.0326531	13
P26350|PTMA_MOUSE	0.0052621	0.00185598	0.000608273	0.0293077	6.3259e-05	0.00237342	0.013591	0.000600019	0.00745291	0.00152867	0.00650163	0.0189307	0.0122449	13
P43276|H15_MOUSE	0.00278358	0.00148478	0.0103406	0.0361217	0.00080311	0.0350941	0.0125941	0.000909918	0.0231962	0.00157708	0.00419875	0.0904487	0.00408163	13
Q9QXS1-10|PLEC_MOUSE	0.101963	0.0268977	0.00121655	0.00190114	0.00254379	0.0119989	0.00074184	0.00200871	0.0169106	0.00244284	0.00310027	0.00323397	0.00408163	13
P51150|RAB7A_MOUSE	0.0228311	0.0310508	0.00121655	0.013308	0.000126518	0.0103462	0.0252127	0.00197403	0.0118105	0.00068306	0.00305807	0.0124285	0.0204082	13
Q01768|NDKB_MOUSE	0.0060728	0.0191184	0.00621118	0.013308	0.00675309	0.0181962	0.0403163	0.0228608	0.0106358	0.00224582	0.0298378	0.0202911	0.0428571	13
P09671|SODM_MOUSE	0.0140753	0.0244391	0.000608273	0.00190114	0.00454048	0.00238356	0.0340848	0.0111485	0.00347183	0.00068306	0.00654602	0.00126904	0.00816327	13
P0C0S6|H2AZ_MOUSE	0.0059438	0.022953	0.00465839	0.0380228	0.000273823	0.0471989	0.0463628	0.0151698	0.0379703	0.00450473	0.00480507	0.0926025	0.0428571	13
P22752|H2A1_MOUSE	0.0302098	0.071779	0.0280544	0.0247525	0.00353555	0.0144231	0.0388577	0.0167066	0.0808475	0.007989	0.0156673	0.11968	0.0571429	13
P26039|TLN1_MOUSE	0.00494286	0.000185598	0.00121655	0.0517261	0.00162215	0.0119584	0.0558906	0.00151907	0.171154	0.000731469	0.000982918	0.200537	0.00816327	13
P29699|FETUA_MOUSE	0.0338041	0.00250627	0.00243309	0.0369122	0.0022913	0.000791139	0.0025993	0.00417314	0.0257031	0.00282298	0.00356608	0.00402411	0.0122449	13
P62204|CALM_MOUSE	0.081105	0.0751445	0.00246638	0.0410722	0.00159838	0.0208333	0.0389147	0.00749081	0.022399	0.00725591	0.00747546	0.0295516	0.146939	13
P62315|SMD1_MOUSE	0.00494286	0.00566189	0.00182482	0.00380228	0.000547645	0.00959615	0.00711016	0.00230919	0.00565671	0.000162549	0.00423277	0.0154243	0.0142857	13
P97450|ATP5J_MOUSE	0.023961	0.0236704	0.00182482	0.00570342	0.0107072	0.0039557	0.00739372	0.0110489	0.00572091	0.00064722	0.0117054	0.0035138	0.00816327	13
Q91V41|RAB14_MOUSE	0.0136986	0.0418886	0.00182482	0.00760456	0.000737423	0.00636969	0.0298524	0.00269114	0.0100193	8.12745e-05	0.00551678	0.00770027	0.0183673	13
Q99020|ROAA_MOUSE	0.00456621	0.00847174	0.00182482	0.00760456	0.000400341	0.0103969	0.0117153	0.00301719	0.00883004	0.000162549	0.00135739	0.0168868	0.00816327	13
P10639|THIO_MOUSE	0.00456621	0.00793671	0.000776398	0.00190114	0.000735931	0.040242	0.0149624	0.00362662	0.0101567	0.00068306	0.00313145	0.00440374	0.00816327	13
P42932|TCPQ_MOUSE	0.0182648	0.0161049	0.00364964	0.0095057	0.000547645	0.0144658	0.0152583	0.00457122	0.00418054	8.12745e-05	0.0050661	0.0247107	0.0979592	13
P51881|ADT2_MOUSE	0.0403142	0.0929782	0.00388199	0.0247148	0.0138331	0.0235989	0.133508	0.0340963	0.0118773	0.00478142	0.0274287	0.0172427	0.0204082	13
P70670|NACAM_MOUSE	0.00456621	0.00297003	0.000608273	0.00380228	0.00209652	0.00803416	0.0098228	0.00241957	0.00103802	8.12745e-05	0.00855881	0.0112825	0.0163265	13
Q9JII6|AK1A1_MOUSE	0.0136986	0.0128562	0.00243309	0.00380228	0.00273823	0.02928	0.193663	0.0178263	0.0035996	0.00068306	0.0173258	0.00354521	0.0265306	13
HBA_HUMAN|	0.00278358	0.0113265	0.000776398	0.0152091	0.00576692	0.0189975	0.0452399	0.0113281	0.0647647	0.0034153	0.00803695	0.0772746	0.0102041	13
P09602|HMGN2_MOUSE	0.000753296	0.00102102	0.0106897	0.0186538	0.000400341	0.00803416	0.00586599	0.00127304	0.0104143	8.12745e-05	0.0046674	0.0236273	0.00612245	13
P62827|RAN_MOUSE	0.00982831	0.012392	0.00138467	0.0095057	0.000253037	0.0111987	0.0109051	0.00237549	0.00432392	8.12745e-05	0.00107427	0.0278451	0.0510204	13
P70168|IMB1_MOUSE	0.00456621	0.0138555	0.00162622	0.0125551	0.000302947	0.00397598	0.00441647	0.00194607	0.00441369	8.12745e-05	0.00149093	0.0144483	0.0367347	13
P80318|TCPG_MOUSE	0.0182648	0.0200033	0.00121655	0.0243572	0.000737423	0.0217082	0.020667	0.00511407	0.0110627	0.000243823	0.00704991	0.0322726	0.1	13
Q9DCJ5|NDUA8_MOUSE	0.00950907	0.0285908	0.00121655	0.00685164	0.00804749	0.00399627	0.0463548	0.00359743	0.000555555	0.00050361	0.00600683	0.000379363	0.00408163	13
Q91VB8|Q91VB8_MOUSE	0.0160056	0.0803219	0.00854037	0.104563	0.093099	0.11788	0.43558	0.129572	0.64698	0.0150273	0.0817706	0.694999	0.0693878	13
P10922|H10_MOUSE	0.00913242	0.0180543	0.00685912	0.0323194	0.00252856	0.00637983	0.0400031	0.00930576	0.0322419	0.00068306	0.0157622	0.00465216	0.00816327	13
P23492|PNPH_MOUSE	0.00456621	0.00185598	0.000608273	0.00875278	0.00057677	0.109146	0.0184981	0.0137895	0.00539414	8.12745e-05	0.010827	0.0107352	0.00204082	13
Q8BG05-2|ROA3_MOUSE	0.00494286	0.032114	0.00425791	0.0403192	0.00136911	0.0482258	0.044969	0.012288	0.0449961	0.000650195	0.0246333	0.102722	0.0530612	13
Q91VD9|NDUS1_MOUSE	0.0878879	0.0832189	0.00182482	0.0125551	0.0199325	0.0112393	0.140624	0.018867	0.00151031	0.00156722	0.0123138	0.00237571	0.0142857	13
O88569-2|ROA2_MOUSE	0.0171781	0.0569825	0.00591787	0.0148515	0.00278755	0.0223249	0.0634551	0.0144513	0.0244128	0.00221173	0.0238917	0.0981587	0.0857143	13
P42125|ECI1_MOUSE	0.00494286	0.00556932	0.00243309	0.0106539	0.0079575	0.00562979	0.0479804	0.016232	0.00993347	0.000766373	0.0165617	0.00313444	0.00204082	13
P47911|RL6_MOUSE	0.00913242	0.00675279	0.00182482	0.0228137	0.000737423	0.0558794	0.0250876	0.00952075	0.0111392	8.12745e-05	0.0240429	0.0283317	0.0244898	13
P56391|CX6B1_MOUSE	0.0157863	0.0319575	0.000776398	0.00380228	0.00697741	0.00958601	0.0295422	0.00844118	0.00347183	0.000923908	0.0108138	0.00291743	0.00204082	13
P61205|ARF3_MOUSE	0.005958	0.0556315	0.00232919	0.0095057	0.00101125	0.0189653	0.042421	0.00600546	0.0177965	0.00136612	0.00595464	0.0272875	0.0510204	13
P62751|RL23A_MOUSE	0.00456621	0.00731004	0.00425791	0.0156044	0.000189777	0.0311613	0.0159201	0.010067	0.00914103	0.000243823	0.0327069	0.0205424	0.0102041	13
P62897|CYC_MOUSE	0.0113923	0.0463248	0.000776398	0.0049505	0.0124767	0.0289828	0.0814603	0.0161028	0.00494594	0.00325342	0.0212884	0.00868184	0.0142857	13
Q61937|NPM_MOUSE	0.00456621	0.0113011	0.00121655	0.0156044	0.000273823	0.0237014	0.0145447	0.00301018	0.00717364	8.12745e-05	0.0115857	0.0425862	0.0326531	13
Q9CR68|UCRI_MOUSE	0.0245995	0.0420519	0.00486618	0.00190114	0.0132467	0.0103563	0.0497406	0.0114352	0.000548927	0.00217198	0.0134221	0.000758725	0.00816327	13
P10853|H2B1F_MOUSE	0.0137708	0.053129	0.0280752	0.094737	0.00898833	0.0779776	0.101984	0.0321124	0.0878087	0.00735519	0.0450002	0.156329	0.0897959	13
P14148|RL7_MOUSE	0.00456621	0.00703141	0.000608273	0.00570342	0.000800682	0.036452	0.0164037	0.00854118	0.00990399	0.000162549	0.0300204	0.028442	0.0346939	13
P31786|ACBP_MOUSE	0.0232077	0.0304686	0.0073141	0.0814667	0.000947986	0.0305154	0.0602243	0.0230923	0.0044012	0.000923908	0.0260567	0.00392457	0.00816327	13
P35486|ODPA_MOUSE	0.0608099	0.0693667	0.00121655	0.0220608	0.0194937	0.000791139	0.0804805	0.00571775	0.00429854	0.00152773	0.00275698	0.00496897	0.00612245	13
P40124|CAP1_MOUSE	0.0232077	0.048645	0.00121655	0.0144562	0.000821468	0.0503921	0.0227726	0.00415671	0.0369681	0.000243823	0.00704991	0.0828674	0.044898	13
P45376|ALDR_MOUSE	0.0147712	0.0147608	0.00182482	0.0182585	0.00608155	0.0095652	0.0359277	0.000517598	0.0107883	0.00365912	0.00226693	0.0189146	0.106122	13
P63158|HMGB1_MOUSE	0.00531951	0.00870226	0.00194118	0.0296653	0.000821468	0.0215652	0.0348147	0.0109173	0.0268874	0.000243823	0.00366652	0.0620425	0.0183673	13
P70349|HINT1_MOUSE	0.00456621	0.0234853	0.00232919	0.00760456	0.00116932	0.00480822	0.023821	0.0088995	0.00914085	0.000415841	0.00739732	0.00985898	0.0204082	13
Q62425|NDUA4_MOUSE	0.00665389	0.0145969	0.00247603	0.00570342	0.00934034	0.00238356	0.0368801	0.00525943	0.00480928	0.00186973	0.00490743	0.00507614	0.00612245	13
Q8VEK3|HNRPU_MOUSE	0.005958	0.0356259	0.00547445	0.0403192	0.000674164	0.0191293	0.0259724	0.0110694	0.024039	0.000162549	0.00967334	0.0704628	0.0734694	13
Q9CQV8-2|1433B_MOUSE	0.00913242	0.14432	0.00465839	0.0342205	0.00352292	0.0230546	0.0520318	0.00952047	0.0392648	0.00587085	0.00913737	0.038881	0.0530612	13
Q9DBJ1|PGAM1_MOUSE	0.0319635	0.0730092	0.0159439	0.0171103	0.00500784	0.0621147	0.0969695	0.0209937	0.00347183	0.00068306	0.0172704	0.0185276	0.0632653	13
O88844|IDHC_MOUSE	0.0273973	0.0112557	0.00182482	0.0521214	0.00398172	0.0913882	0.192654	0.0681325	0.0150477	0.00237428	0.0526684	0.0226697	0.044898	13
P08113|ENPL_MOUSE	0.0136986	0.0264585	0.00206636	0.0304183	0.000429466	0.0343857	0.0703471	0.0558129	0.0416426	0.00177249	0.100841	0.0812428	0.204082	13
P38647|GRP75_MOUSE	0.0417918	0.0586904	0.000608273	0.0247148	0.0149746	0.0321468	0.183993	0.0637551	0.00804544	8.12745e-05	0.0491422	0.0148591	0.0612245	13
P99029-2|PRDX5_MOUSE	0.0143945	0.0887021	0.00312725	0.0323194	0.00713603	0.00802402	0.0876082	0.0237067	0.0167222	0.00297606	0.0183841	0.0216148	0.0489796	13
Q8VDD5|MYH9_MOUSE	0.0160591	0.012435	0.0127737	0.160166	0.0101115	0.27072	0.286958	0.0330019	0.363112	0.00886068	0.0429113	0.479591	0.0183673	13
Q9DCX2|ATP5H_MOUSE	0.0288465	0.0612231	0.00364964	0.00380228	0.0158615	0.00478741	0.0837283	0.0241982	0.00316596	0.00266612	0.0163258	0.00354521	0.0142857	13
A8DUK4|A8DUK4_MOUSE	0.087372	0.0898423	0.0354016	0.245473	0.125867	0.128211	0.458713	0.111763	0.75	0.0252308	0.111396	0.536848	0.0816327	13
E9PWQ3|E9PWQ3_MOUSE	0.0423277	0.00501114	0.102807	0.338158	0.0101974	0.0905049	0.0323309	0.00418013	0.143657	0.0289152	0.000849377	0.102888	0.146939	13
P14211|CALR_MOUSE	0.0319635	0.0220699	0.00121655	0.049072	0.000947986	0.0989333	0.0611915	0.0424861	0.016498	0.000845609	0.085651	0.0475581	0.187755	13
P27773|PDIA3_MOUSE	0.0319635	0.0570437	0.00442603	0.072281	0.00213566	0.0808034	0.113926	0.0535539	0.0814609	0.000568921	0.0846922	0.0960626	0.193878	13
P67778|PHB_MOUSE	0.0273973	0.0367835	0.00304136	0.03311	0.00607155	0.0373349	0.0748182	0.0271019	0.00684705	0.00068306	0.0282804	0.0146656	0.0122449	13
Q01149|CO1A2_MOUSE	0.0419182	0.00111359	0.0561342	0.174698	0.00332368	0.0692752	0.00758209	0.00348156	0.0308076	0.00949931	0.0100857	0.0160597	0.0265306	13
Q04857|CO6A1_MOUSE	0.0164538	0.00296956	0.0237532	0.0775891	0.00220726	0.09196	0.016209	0.00179765	0.0467569	0.0096053	0.000283126	0.0299431	0.0571429	13
Q8VEM8|MPCP_MOUSE	0.0217443	0.0424249	0.00456368	0.0171103	0.0032814	0.00714054	0.0761584	0.0154189	0.00658216	0.00171016	0.0105036	0.00618282	0.0244898	13
Q93092|TALDO_MOUSE	0.0136986	0.0171513	0.00199294	0.0220608	0.000674164	0.0489446	0.0216821	0.00899922	0.00608373	0.000325098	0.00842436	0.0221045	0.0122449	13
Q9CQQ7|AT5F1_MOUSE	0.0222358	0.0378267	0.00182482	0.00570342	0.0144665	0.0183905	0.0690396	0.019648	0.00582733	0.00249911	0.0171299	0.00475142	0.00816327	13
P05064|ALDOA_MOUSE	0.15242	0.30051	0.0447651	0.0931935	0.0510592	0.057792	0.107566	0.00125114	0.0351401	0.104987	0.0153061	0.0427245	0.0591837	13
P07901|HS90A_MOUSE	0.0547945	0.22054	0.0263724	0.0749351	0.0017071	0.0430888	0.120626	0.0407967	0.065814	0.000975292	0.0392564	0.0967658	0.45102	13
P18760|COF1_MOUSE	0.0390514	0.105011	0.00656582	0.0300606	0.00133831	0.036	0.0338682	0.0107692	0.0327245	0.00321989	0.014405	0.0830454	0.0469388	13
P60710|ACTB_MOUSE	0.121567	0.508509	0.169128	0.421997	0.143812	0.665584	0.742903	0.0544868	0.523876	0.16501	0.118491	0.748483	0.406122	13
P68033|ACTC_MOUSE	0.102296	0.383219	0.050349	0.381998	0.191142	0.569741	0.456184	0.0818209	0.471647	0.279484	0.109108	0.282872	0.220408	13
Q02053|UBA1_MOUSE	0.0410959	0.0888327	0.0117987	0.0262583	0.00352889	0.0253648	0.0260233	0.0067563	0.0250273	8.12745e-05	0.0185774	0.0401421	0.044898	13
Q60605-2|MYL6_MOUSE	0.00913242	0.0193304	0.00230791	0.0441215	0.00257436	0.0767063	0.0418466	0.00639077	0.0705518	0.00559416	0.0102145	0.0511318	0.0204082	13
Q68FD5|CLH1_MOUSE	0.105023	0.458274	0.0177992	0.0582201	0.00402329	0.0465415	0.212777	0.0311255	0.0810981	0.00160994	0.0268074	0.0725604	0.110204	13
O55143-2|AT2A2_MOUSE	0.0625506	0.0661722	0.0261205	0.0414675	0.0888466	0.0311913	0.0232081	0.00471504	0.0444908	0.0402261	0.0239232	0.00316585	0.0367347	13
P02301|H3C_MOUSE	0.0102624	0.0218847	0.00961965	0.0277642	0.002574	0.0396803	0.0278	0.00551245	0.0311373	0.00154761	0.00683107	0.0463501	0.022449	13
P19536|COX5B_MOUSE	0.0428643	0.0542796	0.00243309	0.00570342	0.0188775	0.0223665	0.0975864	0.015455	0.00827858	0.00265869	0.0238214	0.00488237	0.0142857	13
P43274|H14_MOUSE	0.00347947	0.0235334	0.0287213	0.0779844	0.00356302	0.0583862	0.0696331	0.0168095	0.0916033	0.00347925	0.0253996	0.189922	0.0102041	13
P63038|CH60_MOUSE	0.104747	0.169921	0.00547445	0.0646388	0.0219407	0.0769507	0.308543	0.125439	0.0399677	0.00739859	0.111522	0.0469738	0.0959184	13
P70296|PEBP1_MOUSE	0.0263105	0.0798846	0.00924373	0.013308	0.00420191	0.034148	0.0503758	0.0159062	0.00946585	0.00290426	0.00996858	0.0127136	0.108163	13
Q8QZT1|THIL_MOUSE	0.0289039	0.0766786	0.00304136	0.0376652	0.0270916	0.0777931	0.243745	0.0915285	0.0243027	0.00271236	0.0786372	0.0172166	0.0469388	13
Q9D3D9|ATPD_MOUSE	0.0126693	0.0184028	0.00442603	0.00570342	0.0106337	0.0129043	0.0397272	0.013516	0.00743443	0.00247152	0.0115539	0.00199635	0.00816327	13
Q9DCW4|ETFB_MOUSE	0.0235269	0.00731004	0.000608273	0.036517	0.0171638	0.0245438	0.123791	0.0530248	0.0142921	0.00290426	0.0463882	0.00278649	0.0102041	13
P08228|SODC_MOUSE	0.0835836	0.0576217	0.00310559	0.0334676	0.00416441	0.0579537	0.0849668	0.0497284	0.0399626	0.0026181	0.0300274	0.021359	0.0693878	13
P09103|PDIA1_MOUSE	0.0148286	0.0140624	0.00388237	0.0635282	0.000400341	0.445124	0.101566	0.0993704	0.0545828	0.00230247	0.304692	0.0553402	0.0591837	13
P0CG49|UBB_MOUSE	0.00562456	0.0379706	0.0124218	0.0334676	0.00495321	0.0370047	0.0277481	0.00219545	0.0384024	0.00485526	0.0190051	0.0311316	0.0734694	13
P47738|ALDH2_MOUSE	0.0280932	0.012392	0.00364964	0.0791326	0.00482319	0.0772784	0.156692	0.124326	0.102212	0.00594915	0.0828555	0.0470839	0.122449	13
P99024|TBB5_MOUSE	0.0337609	0.86327	0.0879737	0.155611	0.0102913	0.0664188	0.215246	0.0160637	0.190318	0.00956946	0.0494052	0.176183	0.359184	13
Q64433|CH10_MOUSE	0.0189607	0.0456931	0.00182482	0.0251101	0.00474752	0.0412906	0.0649256	0.0264315	0.00861975	0.00152867	0.0324791	0.0169734	0.022449	13
Q91VR2|ATPG_MOUSE	0.0295423	0.0678347	0.00304136	0.00380228	0.0138121	0.0167463	0.097317	0.0228512	0.0123144	0.00295916	0.019417	0.00529315	0.0102041	13
Q9CZU6|CISY_MOUSE	0.029919	0.0673936	0.00182482	0.0194067	0.0205809	0.073272	0.059279	0.0085214	0.0106683	0.00305101	0.00708302	0.00475142	0.0142857	13
P05202|AATM_MOUSE	0.0875403	0.147009	0.00631508	0.00760456	0.0195599	0.0365518	0.129942	0.0636516	0.00672319	0.00467581	0.0476744	0.00862135	0.00408163	13
P20029|GRP78_MOUSE	0.0384129	0.0867758	0.0105822	0.160166	0.014739	0.210947	0.186604	0.118418	0.104734	0.00559119	0.336934	0.202128	0.363265	13
P20152|VIME_MOUSE	0.0752909	0.0303311	0.0981429	0.339344	0.0166599	0.0621983	0.0312209	0.00327962	0.264716	0.0222351	0.0049486	0.18914	0.17551	13
P35700|PRDX1_MOUSE	0.0270064	0.0547248	0.0121687	0.0718857	0.00745657	0.150149	0.128297	0.0692535	0.044919	0.00417964	0.0458204	0.0626394	0.077551	13
P61979-2|HNRPK_MOUSE	0.0109009	0.0473907	0.00832922	0.0460227	0.00142736	0.0271848	0.0435987	0.0140856	0.0336039	0.000764334	0.0210553	0.0746733	0.0693878	13
Q60930|VDAC2_MOUSE	0.0379215	0.0759607	0.00230791	0.0114068	0.0064442	0.0635	0.0511766	0.00695584	0.0153819	0.00230247	0.0118578	0.0166698	0.0571429	13
Q8BMS1|ECHA_MOUSE	0.0489371	0.0140855	0.000608273	0.045665	0.062934	0.0442599	0.221895	0.0970474	0.0224618	0.00516698	0.064159	0.0130795	0.0857143	13
Q9CZ13|QCR1_MOUSE	0.062521	0.122447	0.00260122	0.0144562	0.0289908	0.0567922	0.194594	0.0472606	0.00501433	0.00483241	0.0331536	0.00643123	0.044898	13
Q9D051|ODPB_MOUSE	0.0678979	0.114412	0.00389118	0.0532696	0.0239665	0.0208354	0.0979707	0.0114386	0.0128961	0.0043119	0.0117476	0.00547901	0.106122	13
Q9D8N0|EF1G_MOUSE	0.0193374	0.0201889	0.00109136	0.0182585	0.00124944	0.0112089	0.0183327	0.0115073	0.00555618	0.000575415	0.0270267	0.0256759	0.0571429	13
Q9DB77|QCR2_MOUSE	0.05091	0.0785845	0.00364964	0.0209125	0.0169534	0.0426362	0.113907	0.0359686	0.0103894	0.00406456	0.0190596	0.00491378	0.0367347	13
P10126|EF1A1_MOUSE	0.0247433	0.0905539	0.022913	0.0985393	0.00642108	0.0833519	0.1349	0.0704886	0.0804263	0.0112919	0.150111	0.156029	0.240816	13
P12787|COX5A_MOUSE	0.018308	0.0460934	0.00138467	0.0095057	0.01395	0.0244926	0.0956576	0.0198119	0.00382175	0.00323789	0.0232432	0.0151759	0.0285714	13
P19157|GSTP1_MOUSE	0.0109009	0.0455593	0.0136107	0.0095057	0.00278104	0.0770011	0.0415796	0.0449996	0.0214982	0.000926883	0.0489544	0.023873	0.0306122	13
P19783|COX41_MOUSE	0.0242802	0.0823427	0.00486618	0.023209	0.0253796	0.0388446	0.146486	0.0284723	0.00680402	0.00294578	0.0319204	0.00892495	0.0306122	13
P34884|MIF_MOUSE	0.00494286	0.0346489	0.0104081	0.0144562	0.00201599	0.0174766	0.0408036	0.00918721	0.0080582	0.00202578	0.00623171	0.0115623	0.00816327	13
P61982|1433G_MOUSE	0.0457627	0.171818	0.0141099	0.0639235	0.00513505	0.0263323	0.0259059	0.0110092	0.0273899	0.00730988	0.0196397	0.0389913	0.0469388	13
P62962|PROF1_MOUSE	0.0358628	0.0429572	0.00533126	0.0551707	0.00204661	0.108104	0.0521691	0.0182019	0.0450746	0.00307628	0.0258273	0.115882	0.0306122	13
P63101|1433Z_MOUSE	0.0351237	0.227728	0.0186523	0.0471709	0.00468	0.0895978	0.0923596	0.0126991	0.0678823	0.00535034	0.0182401	0.104253	0.1	13
Q61171|PRDX2_MOUSE	0.0365729	0.0703637	0.0135321	0.055566	0.00916338	0.0700973	0.0827463	0.0192556	0.0535224	0.00253088	0.019428	0.0500616	0.0387755	13
Q8K2B3|SDHA_MOUSE	0.0485605	0.0654002	0.00243309	0.0182585	0.0296151	0.0979188	0.197124	0.0497012	0.00876105	0.00240335	0.0366114	0.00364475	0.0306122	13
Q921I1|TRFE_MOUSE	0.0618115	0.00675232	0.00587493	0.204683	0.0154671	0.13458	0.142108	0.0560498	0.150391	0.0272637	0.0370281	0.0621329	0.12449	13
P40142|TKT_MOUSE	0.0432984	0.0732361	0.0590045	0.152562	0.00188262	0.197402	0.162028	0.0488036	0.0711269	0.00450473	0.0518296	0.121343	0.0469388	13
Q99LC5|ETFA_MOUSE	0.020844	0.0161979	0.00121655	0.0567142	0.0309613	0.0545325	0.171316	0.0808417	0.0267213	0.00470583	0.0617027	0.0110206	0.0102041	13
Q99LX0|PARK7_MOUSE	0.0323401	0.0281506	0.0102307	0.0277642	0.0036099	0.0159765	0.0304563	0.0104815	0.0106285	0.00408647	0.0099915	0.0177583	0.0367347	13
P10649|GSTM1_MOUSE	0.0439369	0.0632202	0.0126967	0.0604789	0.00642995	0.075873	0.143634	0.115538	0.0793219	0.00895065	0.0854686	0.024593	0.15102	13
P11499|HS90B_MOUSE	0.077988	0.221352	0.0187775	0.106106	0.011775	0.0711763	0.151919	0.0734208	0.109737	0.00804229	0.0623606	0.141168	0.283673	13
P14824|ANXA6_MOUSE	0.0545185	0.0198432	0.00320949	0.139649	0.0078074	0.0685662	0.0310026	0.0234288	0.0771401	0.00657853	0.0364742	0.0885191	0.00204082	13
P48036|ANXA5_MOUSE	0.0421542	0.0206078	0.0104903	0.0559237	0.00204661	0.0220167	0.0381006	0.00800168	0.100756	0.00586045	0.0137966	0.0360185	0.0204082	13
Q60932-2|VDAC1_MOUSE	0.0660868	0.177287	0.013049	0.0114068	0.0262134	0.0848905	0.168029	0.0237804	0.0176509	0.011138	0.0268134	0.0205137	0.0163265	13
Q99KI0|ACON_MOUSE	0.149567	0.274921	0.0137737	0.0502202	0.0781963	0.0834763	0.403694	0.0462953	0.0250201	0.0203389	0.0466781	0.0245795	0.0816327	13
P00405|COX2_MOUSE	0.0321215	0.089788	0.00548692	0.0243572	0.0274218	0.0776079	0.151665	0.0266418	0.0154435	0.00581828	0.0347668	0.0170727	0.0346939	13
P08249|MDHM_MOUSE	0.135854	0.255328	0.0225435	0.109193	0.0569626	0.280782	0.273202	0.0699006	0.0596285	0.0207044	0.0595733	0.0759365	0.0897959	13
P09411|PGK1_MOUSE	0.117589	0.19566	0.033516	0.026616	0.0255585	0.105326	0.229802	0.0570602	0.020654	0.026439	0.0577409	0.0429735	0.0530612	13
P14152|MDHC_MOUSE	0.0746092	0.127449	0.0135963	0.0509732	0.0245432	0.119392	0.182088	0.0372485	0.0240794	0.00688215	0.0498868	0.0424006	0.0346939	13
P17751|TPIS_MOUSE	0.0814036	0.143421	0.0285957	0.0608741	0.0237711	0.170255	0.15527	0.0523119	0.0231139	0.0291524	0.0417306	0.0459514	0.0428571	13
P58252|EF2_MOUSE	0.0503863	0.0635909	0.0153095	0.0779844	0.00852314	0.10273	0.11635	0.0591778	0.0516847	0.00480467	0.128453	0.115794	0.0938776	13
P62259|1433E_MOUSE	0.0811624	0.207351	0.0261221	0.0593306	0.00953878	0.0567746	0.0836846	0.0198831	0.0616618	0.0101045	0.0310497	0.0648766	0.120408	13
P63017|HSP7C_MOUSE	0.175414	0.365862	0.0539302	0.170067	0.0204548	0.157017	0.220486	0.0873633	0.139995	0.0177187	0.10166	0.18629	0.255102	13
P68372|TBB4B_MOUSE	0.020873	0.910523	0.0879003	0.154463	0.0203924	0.0721516	0.248861	0.0509955	0.196247	0.0139053	0.0727188	0.158414	0.402041	13
Q01853|TERA_MOUSE	0.0755811	0.0704548	0.0103346	0.0581824	0.0055033	0.0439936	0.0755348	0.0339647	0.046548	0.00400965	0.0332839	0.0499831	0.179592	13
Q03265|ATPA_MOUSE	0.239004	0.441606	0.0682225	0.135056	0.118226	0.204216	0.557866	0.137012	0.0940041	0.0315493	0.142085	0.0978097	0.114286	13
Q99PT1|GDIR1_MOUSE	0.0291657	0.0535821	0.00744893	0.0407145	0.00463345	0.0803607	0.0573123	0.00511072	0.051762	0.00219185	0.0107164	0.0630972	0.0163265	13
P07724|ALBU_MOUSE	0.356193	0.165064	0.0876999	1	0.0892142	0.565562	0.553312	0.168388	0.625975	0.0930651	0.187568	0.277528	0.5	13
P16858|G3P_MOUSE	0.168723	0.433427	0.0712807	0.121353	0.0591199	0.177514	0.352857	0.114919	0.0642373	0.0877193	0.0902052	0.153157	0.1	13
P17182|ENOA_MOUSE	0.0938543	0.333168	0.145796	0.163253	0.0276415	0.357632	0.340989	0.0750223	0.046066	0.0281314	0.0946767	0.152608	0.0979592	13
P17742|PPIA_MOUSE	0.119619	0.189085	0.0496764	0.1366	0.00960007	0.226126	0.163351	0.0497451	0.106117	0.00668266	0.0772645	0.154814	0.120408	13
P56480|ATPB_MOUSE	0.227197	0.591563	0.0862328	0.237473	0.173989	0.408374	0.950342	0.232428	0.157704	0.0455335	0.232464	0.155961	0.146939	13
P62806|H4_MOUSE	0.0236424	0.111954	0.0317166	0.172364	0.0161181	0.310081	0.214292	0.0726849	0.22704	0.0114139	0.0576895	0.562644	0.136735	13
Q91V92|ACLY_MOUSE	0.0273973	0.00979362	0.000608273	0.118699		0.00316456	0.00447196	0.0116596	0.0058766	0.00204918	0.0084526	0.00113809	0.0102041	12
P60843|IF4A1_MOUSE	0.0228311	0.0075188	0.00205755	0.013308		0.0104167	0.0229689	0.0164592	0.00630784	0.000325098	0.0330904	0.0352286	0.0408163	12
Q9D0E1-2|HNRPM_MOUSE	0.00456621	0.00322597	0.00121655	0.00760456		0.00879382	0.00269717	0.00140533	0.00575274	0.000243823	0.00204114	0.0250214	0.0571429	12
P61161|ARP2_MOUSE	0.00913242	0.0326327	0.000608273	0.00380228		0.0104487	0.00784029	0.000341219	0.0042892	8.12745e-05	0.00149093	0.0277036	0.00408163	12
Q61792|LASP1_MOUSE	0.00456621	0.0207934	0.00182482	0.00380228		0.00398612	0.00551466	0.00458371	0.0130113	0.000162549	0.00360635	0.0116172	0.00816327	12
Q8BHN3-2|GANAB_MOUSE	0.00456621	0.0023202	0.00121655	0.0114068		0.0474546	0.0152913	0.00710665	0.00405006	8.12745e-05	0.0100166	0.00674804	0.0163265	12
P68254-2|1433T_MOUSE	0.0136986	0.0882342	0.00769975	0.0190114		0.0190888	0.0316602	0.00270056	0.0236253	0.000162549	0.00626482	0.0306081	0.0530612	12
P09405|NUCL_MOUSE	0.00456621	0.00875037	0.00486618	0.0239619		0.0111571	0.0143102	0.00346514	0.00938979	0.000243823	0.00489229	0.0675324	0.0530612	12
P80314|TCPB_MOUSE	0.00913242	0.027013	0.00510773	0.00570342		0.0144038	0.0123205	0.00459217	0.0081816	0.000162549	0.00485635	0.0296841	0.0857143	12
P97351|RS3A_MOUSE	0.00456621	0.00573177	0.0015528	0.0144562		0.0312024	0.0241339	0.0175389	0.00997045	0.000325098	0.0476119	0.030459	0.0428571	12
TRYP_PIG|	0.0944418	0.0779745	0.0455119	0.112638		0.128059	0.0511373	0.0249713	0.0352854	0.0128491	0.0430182	0.0564208	0.0857143	12
P07309|TTHY_MOUSE	0.0052621	0.000185598		0.0095057	0.000316295	0.000791139	0.00707712	0.00213887	0.00972123	0.00204918	0.000791139	0.00253807	0.0142857	12
P17156|HSP72_MOUSE	0.00626305	0.0870474	0.0132447		0.00525905	0.0454398	0.0525696	0.0253502	0.0182039	0.00478142	0.0142405	0.0291878	0.381633	12
Q64523|H2A2C_MOUSE	0.00150659	0.0267335	0.00134409		0.0079404	0.0178571	0.0118694	0.0150347	0.0660934	0.000481695	0.0107665	0.0936161	0.0510204	12
P01942|HBA_MOUSE	0.0596445	0.0267335	0.0270452	0.108911	0.035578	0.0644148	0.0912921	0.000258799	0.294513	0.0111561	0.0340136	0.148515		12
Q9D1D4|TMEDA_MOUSE	0.00913242	0.00148478	0.00121655	0.00685164		0.0184006	0.0130813	0.00289308	0.000619579	8.12745e-05	0.0289116	0.00724514	0.0244898	12
P47962|RL5_MOUSE	0.00456621	0.00361939		0.00380228	0.000273823	0.0222341	0.00808678	0.0121092	0.000766871	0.000162549	0.0326424	0.0125515	0.0163265	12
Q62261|SPTB2_MOUSE	0.155251	0.405176	0.0273326	0.0190114	0.00183451	0.0208146	0.153439		0.180257	0.00136612	0.0011325	0.00569044	0.0102041	12
P48771|CX7A2_MOUSE	0.00913242	0.0223712		0.00570342	0.0012435	0.0210396	0.0442461	0.00749657	0.00121359	0.00068306	0.00624685	0.00253807	0.0102041	12
P59999|ARPC4_MOUSE	0.0143945	0.0280104		0.013308	0.000547645	0.00795249	0.0083461	0.00278971	0.00945791	0.000162549	0.000849377	0.0196731	0.00204082	12
Q9CPU0|LGUL_MOUSE	0.00347947	0.0207526	0.00543478		0.00121584	0.0256213	0.0219892	0.0174101	0.00606796	0.00204918	0.0135498	0.0130383	0.00204082	12
P03930|ATP8_MOUSE	0.00456621	0.00844585	0.000241546	0.00380228	0.00215234		0.0185544	0.00343046	0.00404633	9.0744e-05	0.003773	0.000758725	0.00408163	12
P61358|RL27_MOUSE	0.00456621	0.00443258		0.00570342	6.3259e-05	0.0111992	0.0119924	0.00820429	0.00287782	0.000162549	0.020053	0.0136661	0.0102041	12
P62267|RS23_MOUSE	0.00139179	0.00111359		0.00570342	0.000273823	0.0087842	0.00830496	0.00291862	0.00274733	8.12745e-05	0.019554	0.0100763	0.00408163	12
Q76MZ3|2AAA_MOUSE	0.0228311	0.0740793		0.00570342	0.00137745	0.00240385	0.0128748	0.000909918	0.00968996	8.12745e-05	0.00126604	0.00832805	0.0142857	12
Q8BVI4|DHPR_MOUSE	0.0228311	0.0224193	0.00121655	0.00380228	0.000400341	0.00401708	0.0336532	0.0228613	0.000309789		0.0161672	0.000758725	0.0102041	12
Q9CQ62|DECR_MOUSE	0.00456621	0.00111359		0.0114068	0.00779532	0.0218206	0.0537196	0.025959	0.00422834	0.0034153	0.014334	0.00126904	0.00408163	12
Q9CQC7|NDUB4_MOUSE	0.0228311	0.0157114	0.00121655	0.0049505	0.00721675	0.00479755	0.0323612	0.00204944	0.000766871	0.00056297	0.00538234		0.00204082	12
Q9DCT2|NDUS3_MOUSE	0.00913242	0.0246474	0.00121655	0.00380228	0.0108898		0.060805	0.00808717	0.00107666	9.0744e-05	0.00490551	0.000758725	0.00408163	12
O35737|HNRH1_MOUSE	0.00456621	0.0377818		0.0213078	0.0009272	0.0228687	0.0244572	0.00526855	0.00728155	8.12745e-05	0.00827568	0.0151527	0.0408163	12
P11983|TCPA_MOUSE	0.0228311	0.0295438	0.00425791	0.0171103	0.0004636	0.0127805	0.0125704	0.00296972	0.0044305		0.00294875	0.0297182	0.1	12
P14131|RS16_MOUSE	0.00913242	0.00888739	0.000241546	0.00570342	0.000492725	0.010295	0.0151461	0.011354	0.00626638		0.01165	0.0140769	0.022449	12
P14733|LMNB1_MOUSE		0.0072397	0.0158151	0.0384181	0.000674164	0.0215033	0.0119913	0.00011374	0.0392053	0.00121912	0.000566251	0.095481	0.0163265	12
P60766|CDC42_MOUSE	0.00456621	0.0204449	0.00182482	0.00570342	0.000126518	0.0135823	0.0161119	0.00105498	0.0169356		0.00247385	0.00860787	0.00816327	12
Q00623|APOA1_MOUSE	0.005958	0.000185598		0.0106539	0.00235992	0.00159242	0.0128689	0.00400589	0.0127669	0.0034153	0.00726288	0.00380711	0.0122449	12
Q8BMF4|ODP2_MOUSE	0.0189607	0.0439815		0.0163573	0.00587875	0.000791139	0.0450913	0.00657053	0.00123916	9.0744e-05	0.00284832	0.00113809	0.0530612	12
Q8BTM8|FLNA_MOUSE	0.000376648	0.014291		0.256296	0.00132754	0.322769	0.0372727	0.00011374	0.192897	0.000975292	0.000283126	0.250741	0.0183673	12
Q9D8E6|RL4_MOUSE	0.000695894	0.002877		0.0095057	6.3259e-05	0.0150925	0.0131674	0.0103176	0.00269833	0.000162549	0.0441519	0.0211288	0.0244898	12
Q9R0P5|DEST_MOUSE	0.0052621	0.0230247	0.00301089	0.0171103	0.000253037	0.0207943	0.0152816	0.00400589	0.015609		0.0039557	0.00773168	0.0142857	12
P15864|H12_MOUSE	0.00874158		0.0295495	0.0532319	0.000272331	0.0493752	0.0619169	0.00443585	0.0736451	0.00380435	0.00696167	0.212238	0.022449	12
P20108|PRDX3_MOUSE	0.005958	0.0170587		0.00570342	0.00256454	0.0162623	0.0268765	0.00560161	0.00381363	0.00204918	0.00293967	0.00291743	0.0163265	12
P51174|ACADL_MOUSE	0.0228311	0.00359716		0.0190114	0.0245233	0.0120619	0.0929499	0.0433292	0.00738394	0.000272232	0.0215376	0.00380711	0.0183673	12
Q60668-2|HNRPD_MOUSE	0.00494286	0.0174086	0.00194118	0.0049505	0.000450251	0.00402722	0.00499714	0.00275138	0.0093447	0.000243823	0.00154917	0.0234675		12
P06801|MAOX_MOUSE	0.00456621	0.00396882	0.000608273	0.0509732	0.000400341	0.00880501	0.032305	0.00828939	0.00283273	0.00273224	0.0056806		0.0734694	12
P31001|DESM_MOUSE	0.015507	0.00742391	0.0073635	0.138783	0.0378844	0.106334	0.00327715	0.000909918	0.0663532	0.0166236		0.0491478	0.0163265	12
P42669|PURA_MOUSE	0.0182648	0.0319579	0.00182482	0.00685164	0.000337081	0.00160256	0.00906898	0.00174991	0.00410989		0.00310027	0.00513106	0.00204082	12
P48962|ADT1_MOUSE	0.0330508	0.0862494	0.011258	0.0152091	0.020438	0.00878473	0.0720773		0.00401413	0.00952321	0.000416667	0.00761421	0.0122449	12
P52480-2|KPYM_MOUSE	0.290808	0.41151	0.134355	0.0703422	0.0367448	0.0232068	0.00129965	0.000796178	0.073951	0.0714532	0.000283126		0.132653	12
Q99JY0|ECHB_MOUSE	0.0193374	0.00304037		0.0163573	0.0203653	0.0056506	0.0732842	0.0207948	0.000277778	0.00229003	0.0173319	0.00545551	0.044898	12
Q9CQ92|FIS1_MOUSE	0.00456621	0.0128798	0.00243309	0.00190114	0.00260169	0.0064316	0.0207796	0.00411598	0.00701488	0.000516056	0.00268167	0.0056593		12
Q9DCD0|6PGD_MOUSE		0.00157781	0.000608273	0.0251101	0.000273823	0.0224487	0.0175471	0.00126027	0.0114916	0.00281351	0.000416667	0.0179075	0.0183673	12
Q9EQH3|VPS35_MOUSE	0.00913242	0.0146904	0.00182482	0.0137033	0.00106116	0.00561964	0.0103123	0.00212245	0.00716057		0.00521761	0.00437206	0.0163265	12
O35129|PHB2_MOUSE	0.00456621	0.0298932		0.00760456	0.00313188	0.0192329	0.0423565	0.0223239	0.00350384	0.00068306	0.0159684	0.00570392	0.0122449	12
P11352|GPX1_MOUSE		0.00074239	0.000608273	0.0182585	0.000821468	0.0296693	0.0846058	0.0457689	0.010117	8.12745e-05	0.0325073	0.020265	0.00408163	12
P47754|CAZA2_MOUSE	0.0150904	0.0366228		0.00760456	0.00199723	0.0103361	0.00939926	0.00268539	0.0126796	0.00179143	0.000283126	0.0173422	0.0122449	12
P80315|TCPD_MOUSE	0.0136986	0.0116274	0.00182482	0.00570342	0.000126518	0.00963672	0.0111411	0.00641846	0.0051188		0.00177406	0.0109342	0.0632653	12
P80316|TCPE_MOUSE	0.00456621	0.0127632	0.00188859	0.00380228	0.000273823	0.012853	0.0115231	0.00409743	0.00432784		0.00310027	0.0181923	0.0979592	12
Q91YQ5|RPN1_MOUSE	0.0182648	0.00167038	0.00182482	0.0213078	0.000273823	0.0215647	0.0206102	0.0214998	0.0113926		0.0617595	0.0130248	0.0653061	12
Q9DC69|NDUA9_MOUSE	0.00494286	0.0461846	0.00243309		0.0122687	0.00644174	0.0672215	0.00606204	0.00236045	0.000516056	0.00593062	0.000379363	0.00204082	12
Q9R1P0|PSA4_MOUSE		0.00628902	0.000672043	0.00570342	0.000253037	0.0165507	0.00728248	0.00237549	0.00280717	8.12745e-05	0.00149093	0.00788613	0.0265306	12
P35564|CALX_MOUSE	0.0136986	0.0201218		0.0095057	0.000189777	0.0389247	0.0164267	0.0140719	0.00650701	8.12745e-05	0.0239103	0.0293887	0.0571429	12
P35979|RL12_MOUSE	0.0136986	0.00916602	0.00182482	0.0163573	6.3259e-05	0.0246582	0.0165012	0.0132399	0.00953437		0.0142152	0.020987	0.0367347	12
P50544|ACADV_MOUSE	0.00531951	0.00074239	0.00121655	0.0137033	0.0282791	0.0550448	0.12141	0.0401925	0.00349095	0.00105414	0.0304009		0.00408163	12
Q60597-2|ODO1_MOUSE	0.0352243	0.0466706	0.00182482	0.0095057	0.000816993	0.0446799		0.00756958	0.00847021	0.00352026	0.00817049	0.00392457	0.0244898	12
Q8BFZ3|ACTBL_MOUSE		0.262239	0.0784707	0.189907	0.044517	0.312023	0.299192	0.0380254	0.253894	0.0226397	0.0582668	0.235575	0.138776	12
Q8CAQ8-2|IMMT_MOUSE	0.037283	0.0720123	0.000608273	0.00760456		0.0112596	0.128354	0.0133928	0.00202722	0.00128849	0.0138318	0.0088624	0.0265306	12
Q9CPQ1|COX6C_MOUSE	0.0277739	0.0208383	0.000776398	0.00190114	0.00683567	0.0162724	0.0429801	0.00690837	0.00238873	0.00119614	0.00566354		0.0102041	12
Q9CQR2|RS21_MOUSE		0.00454784	0.00121655	0.00570342	0.000547645	0.0215962	0.014419	0.00821609	0.0097666	0.000162549	0.0232045	0.0180857	0.0102041	12
O08749|DLDH_MOUSE	0.0456621	0.0695995	0.00304136	0.013308	0.0135644	0.0452234	0.121326	0.0258609	0.00338212	0.00310927	0.0262591		0.0387755	12
P16045|LEG1_MOUSE	0.00671129	0.000371195	0.00438591	0.0654294	0.00119601	0.00318484	0.0117825		0.0099572	0.00535684	0.00510204	0.0101077	0.0265306	12
P17563|SBP1_MOUSE	0.00456621	0.00129918		0.0239619	0.00471989	0.0412885	0.152805	0.0654542	0.135565	0.00068306	0.0396968	0.00519361	0.0326531	12
P24270|CATA_MOUSE	0.00456621	0.000371195		0.023209	0.00294378	0.121979	0.192631	0.157275	0.035113	0.00136612	0.104288	0.0119733	0.00408163	12
P29341|PABP1_MOUSE	0.0136986	0.00768124	0.00182482	0.00760456	0.00051351	0.011219	0.0105895	0.0063269	0.00220653		0.0130496	0.0208249	0.112245	12
P43277|H13_MOUSE	0.00188324	0.0260396	0.0170316	0.0905395	0.00405575	0.0679813	0.0534329	0.0109787	0.0539199	0.00287301	0.0192995	0.218549		12
P49722|PSA2_MOUSE	0.00913242	0.0169889		0.00190114	0.000337081	0.0299166	0.00918581	0.00650423	0.00558007	8.12745e-05	0.00366652	0.0141996	0.0102041	12
P60867|RS20_MOUSE		0.00816769	0.000608273	0.0095057	0.000737423	0.0215962	0.0122901	0.00827297	0.00563327	8.12745e-05	0.0153587	0.0162459	0.00816327	12
P62754|RS6_MOUSE		0.00396836	0.000608273	0.00380228	0.0004636	0.0264962	0.0188398	0.0150892	0.00578057	0.000162549	0.0407146	0.0240198	0.0142857	12
Q7TMM9|TBB2A_MOUSE	0.0593607	0.972431	0.0820308	0.0996875	0.00646961	0.0216346	0.193906	0.0388453	0.136778	0.00737507	0.0325516	0.0472156		12
Q8R081|HNRPL_MOUSE		0.021421	0.000608273	0.0308135	0.000547645	0.0112083	0.0174727	0.00313669	0.0107834	0.000243823	0.00519056	0.0535662	0.0673469	12
Q9DB20|ATPO_MOUSE	0.0235269	0.0351158		0.00760456	0.00858671	0.00962711	0.0585902	0.0178667	0.00269833	0.00161941	0.00996858	0.00278649	0.0122449	12
Q9QUI0|RHOA_MOUSE	0.00913242	0.0157114		0.0152091	0.000273823	0.0375903	0.0296918	0.00205981	0.0282185	0.000162549	0.0105578	0.0317518	0.0183673	12
O08553|DPYL2_MOUSE	0.159817	0.522805	0.0545861	0.0251101	0.00256513	0.0326292	0.0250536	0.000559284	0.163154	0.000162549	0.000283126	0.0299769		12
P21107-2|TPM3_MOUSE	0.0410959	0.0742585	0.0227612	0.0738245		0.119486	0.133663	0.0154745	0.0967269	0.0130039	0.0248455	0.153138	0.022449	12
P62908|RS3_MOUSE	0.0112201	0.0157809	0.000608273	0.026616	0.000379555	0.0382512	0.0323033	0.0209603	0.0132638		0.0500492	0.0428874	0.0489796	12
P62918|RL8_MOUSE	0.000695894	0.00635937		0.00570342	0.000547645	0.0381266	0.0184765	0.00834502	0.00407788	0.000845609	0.0247868	0.0195115	0.00612245	12
Q04447|KCRB_MOUSE	0.260636	0.608136	0.0627014	0.0353687	0.00528247	0.134089	0.00129965	0.000341219	0.0225123		0.00340136	0.0211142	0.00408163	12
Q8BH95|ECHM_MOUSE	0.00456621	0.00970059		0.036517	0.0140281	0.010469	0.0859465	0.0324885	0.01524	0.000240848	0.0324265	0.00199635	0.0204082	12
Q9CZM2|RL15_MOUSE		0.00891375	0.000483092	0.00190114	0.000610904	0.0135721	0.0146922	0.00655438	0.00418699	9.0744e-05	0.0138829	0.0165759	0.00816327	12
Q9DCN2-2|NB5R3_MOUSE	0.00456621	0.00213461	0.000608273	0.0426157	0.000821468	0.10707	0.0273288	0.0265955	0.0352777		0.0348441	0.0178998	0.022449	12
P21981|TGM2_MOUSE		0.00204157	0.000776398	0.0429733	0.0022156	0.0332154	0.0423219	0.00537681	0.0777005	0.002293	0.00771163	0.0232869	0.0122449	12
P54071|IDHP_MOUSE	0.000753296	0.0115348		0.00760456	0.0223696	0.00718164	0.138513	0.0262891	0.0255043	8.12745e-05	0.0215855	0.0117246	0.00816327	12
P62702|RS4X_MOUSE	0.00456621	0.00703141		0.0201596	0.000400341	0.0200342	0.0237399	0.0176332	0.00613544	8.12745e-05	0.0460575	0.0260869	0.022449	12
Q64727|VINC_MOUSE	0.0140753	0.00417664		0.0551331	0.0104594	0.0295577	0.05201	0.0044596	0.181298	0.00221173	0.00534923	0.0735038	0.0489796	12
Q9R0P3|ESTD_MOUSE	0.00456621	0.0110706	0.000608273	0.00380228	0.00160379	0.0354957	0.0639672	0.0130798	0.00624622		0.0160778	0.0109657	0.00816327	12
P00920|CAH2_MOUSE	0.0453861	0.0451885	0.00987001	0.00570342	0.00482214	0.014938	0.0841367	0.00157258	0.0384438		0.00360828	0.0392609	0.00204082	12
P07356|ANXA2_MOUSE	0.0382839	0.00426875	0.0116459	0.143809	0.00405426	0.126551	0.0338631		0.119271	0.0101258	0.00510204	0.0321068	0.0693878	12
P07759|SPA3K_MOUSE	0.0292341	0.000556793		0.184637	0.0128783	0.0128627	0.063479	0.0163003	0.0966044	0.00658811	0.0246794	0.0189622	0.0612245	12
Q06185|ATP5I_MOUSE	0.00988572	0.0301723	0.000608273		0.00547845	0.00238356	0.0215586	0.00557146	0.00267024	0.00202281	0.00652998	0.00424138	0.00204082	12
P62242|RS8_MOUSE	0.0052621	0.0140406		0.0270113	0.00102702	0.0263734	0.0257805	0.0177214	0.0104785	8.12745e-05	0.0389868	0.0389734	0.0265306	12
P68040|GBLP_MOUSE	0.00494286	0.0134838		0.0182585	0.000724074	0.0436443	0.0182124	0.0170715	0.00639352	8.12745e-05	0.0345874	0.0395518	0.0387755	12
Q8VDN2|AT1A1_MOUSE	0.0593607	0.503834	0.0245572	0.026616	0.0268697	0.201546	0.718006	0.0151871	0.0231913		0.0186308	0.0184281	0.0142857	12
Q9D0M3-2|CY1_MOUSE	0.023961	0.0291245	0.00182482		0.0088093	0.0222729	0.0721868	0.0113202	0.00314897	0.00144943	0.00982202	0.00288602	0.0102041	12
P06151|LDHA_MOUSE	0.01522	0.0426799	0.0119701	0.0342205	0.0110571	0.138076	0.0418816	0.0235088	0.00933416	0.0124026	0.0160167	0.0189592		12
P57780|ACTN4_MOUSE	0.00835073	0.0395008	0.00249686	0.0460227	0.00900333	0.121768	0.19201	0.0302971	0.0525329	0.00578958	0.0218527	0.122265		12
P63028|TCTP_MOUSE	0.00913242	0.0148983		0.0175056	0.00174217	0.0080032	0.0138301	0.00699993	0.00801537	0.00152867	0.0145433	0.0139383	0.0142857	12
P97807-2|FUMH_MOUSE	0.0207292	0.0379456		0.0125551	0.0124195	0.0104385	0.090034	0.0282692	0.00113649	0.00226068	0.01411	0.0082787	0.00816327	12
P05201|AATC_MOUSE	0.0797997	0.131584	0.0132263		0.0186778	0.0308734	0.0576872	0.0284849	0.00179471	0.00572847	0.034	0.00424138	0.00408163	12
P06745|G6PI_MOUSE	0.0232941	0.0744537	0.00625085		0.00854087	0.0866149	0.0549643	0.00518065	0.00744525	0.00651566	0.00249182	0.0159108	0.0387755	12
Q8BWT1|THIM_MOUSE	0.0120308	0.0151547		0.049072	0.0474253	0.107379	0.26686	0.201701	0.0397421	0.00284854	0.13749	0.00858994	0.055102	12
P62874|GBB1_MOUSE	0.0273973	0.0879411	0.0234752	0.0095057	0.000547645	0.0117014	0.010274		0.00932848	8.12745e-05	0.00126604	0.00697296	0.0183673	12
P62281|RS11_MOUSE	0.00913242	0.00306259		0.00190114	0.000273823	0.0135823	0.00891911	0.0050794	0.000619579	0.000162549	0.0176748	0.0152387	0.0142857	12
P62889|RL30_MOUSE	0.00982831	0.00415395		0.00760456	0.000273823	0.0157084	0.0087518	0.00787249	0.00364078	8.12745e-05	0.013174	0.0136035	0.0142857	12
Q99K48|NONO_MOUSE		0.0026914	0.00182482	0.00570342		0.00636969	0.00232214	0.00022748	0.00455241	0.000243823	0.000416667	0.0198093	0.00612245	11
Q00PI9|HNRL2_MOUSE	0.00456621	0.00213461	0.00182482	0.00875278		0.00160256	0.000554324	0.000559284	0.00242447		0.00198381	0.00966548	0.00408163	11
O08709|PRDX6_MOUSE	0.000376648	0.0356527	0.00232919	0.0277642	0.00188004	0.0141058	0.00816024	0.0178019		0.00358732	0.00510204	0.00899281		11
Q9Z204-2|HNRPC_MOUSE		0.00721748	0.00304136	0.00380228		0.00240385	0.00483528	0.000786763	0.0064344	8.12745e-05	0.0011325	0.0124834	0.0102041	11
Q8BL97-2|SRSF7_MOUSE		0.00482647	0.00121655	0.00190114		0.00808593	0.00212765	0.00167785	0.00193538	8.12745e-05	0.000416667	0.0189072	0.0163265	11
Q8K310|MATR3_MOUSE	0.00456621	0.0262257	0.00364964			0.000801282	0.00445801	0.000258799	0.00242447	8.12745e-05	0.000699793	0.0133102	0.055102	11
P24527|LKHA4_MOUSE	0.0126693	0.00074239		0.00570342		0.0645689	0.00811829	0.00011374	0.00281948	8.12745e-05	0.000791139	0.0134409	0.0122449	11
Q91YT0|NDUV1_MOUSE	0.0186415	0.0398048	0.000608273	0.00380228	0.00932007	0.00557907	0.0598407	0.00738984		9.0744e-05	0.0050882		0.00204082	11
Q9CX86|ROA0_MOUSE		0.00464087	0.00182482	0.0106539		0.00401708	0.00372315	0.000559284	0.00374027	0.000162549	0.000283126	0.0210657	0.0102041	11
Q8K2C9|HACD3_MOUSE	0.00913242	0.00417664	0.00121655	0.00190114		0.0048285	0.00445801	0.00338272	0.00662621		0.00910902	0.000758725	0.00408163	11
Q99JY9|ARP3_MOUSE	0.00913242	0.0181719		0.00190114		0.0119183	0.0051618	0.0016769	0.00572345	0.000162549	0.000283126	0.0358511	0.00408163	11
Q9D1A2|CNDP2_MOUSE	0.0182648	0.00621775	0.000608273	0.0152091		0.0436224	0.0323701	0.000786763	0.00480012		0.000566251	0.0109971	0.0122449	11
P24549|AL1A1_MOUSE	0.00456621	0.00415395	0.00776398	0.0418251		0.182818	0.0216376	0.116473	0.155981		0.0849409	0.00380711	0.132653	11
Q8VIJ6|SFPQ_MOUSE		0.0114867	0.00486618	0.013308		0.00398612	0.00868348	0.00200295	0.0108182	0.000162549	0.000283126	0.0477727	0.0387755	11
P16015|CAH3_MOUSE	0.0367567	0.000185598	0.000776398	0.305237	0.00752937	0.00728465	0.0246119	0.0802833		0.0305747	0.0712174		0.00612245	11
P62774|MTPN_MOUSE	0.00456621	0.0085162	0.00169964	0.00190114		0.00322594	0.00473866	0.00104556	0.00518655		0.00396761	0.00791754	0.0102041	11
P19096|FAS_MOUSE	0.0365297	0.0188185		0.664232		0.0142405	0.0177013	0.108253	0.0354075	0.02435	0.0665717	0.00113809	0.0285714	11
P84104-2|SRSF3_MOUSE	0.00456621	0.010885	0.00182482	0.0156044		0.00805445	0.00954913	0.00211669	0.00779322		0.00277495	0.0174835	0.022449	11
Q9D855|QCR7_MOUSE	0.0140753	0.0180312	0.000776398	0.00190114	0.00853872	0.00478793	0.0453847	0.0091072		0.000663184	0.00566546		0.00408163	11
P27659|RL3_MOUSE		0.00498938	0.000776398	0.00760456		0.0374291	0.0168736	0.00874743	0.00332827	8.12745e-05	0.0290715	0.0187108	0.0204082	11
P48678-2|LMNA_MOUSE	0.0295855	0.0132279	0.00158563		0.001708	0.014446	0.0237258	0.0118723		0.00381127	0.0189761	0.0429009	0.0102041	11
P15532|NDKA_MOUSE	0.01235	0.0572792	0.00341045			0.058929	0.0615883	0.0158766	0.00953558	0.00136612	0.0314241	0.0325105	0.0346939	11
Q3V1M1|IGS10_MOUSE		0.000185598		0.00190114	0.000671181	0.000791139	0.00198949	0.000773994	0.00242718	0.00068306	0.000791139	0.00126904	0.00408163	11
P02088|HBB1_MOUSE	0.0320111	0.0578035	0.0163043		0.0273509	0.0208333	0.150685	0.0417957	0.320662	0.0218579	0.0411392	0.373944		11
P09528|FRIH_MOUSE	0.0112201	0.0094923		0.00190114	0.00144958	0.0416667	0.0098981	0.00657754	0.00364078		0.00474684	0.0266497	0.00816327	11
P29391|FRIL1_MOUSE	0.00347947	0.000185598			0.000316295	0.01468	0.0100272	0.0116099	0.00611909	0.00136612	0.0126582	0.0506228	0.00612245	11
O70251|EF1B_MOUSE	0.00913242	0.00496715		0.00380228	0.000126518	0.000801282	0.00166297	0.00268539	0.000548927		0.0100095	0.010058	0.0183673	11
P18242|CATD_MOUSE	0.00913242	0.00433955		0.00760456	0.000843154	0.00237342	0.00441647	0.0011374	0.00121359		0.00135739	0.0159737	0.0163265	11
P61924|COPZ1_MOUSE	0.00456621	0.00129918		0.00380228	0.000126518	0.00724302	0.00223598	0.000827498	0.00138645		0.000982918	0.000758725	0.00408163	11
O35215|DOPD_MOUSE	0.00913242	0.00526754		0.0095057	0.000316295	0.00632911	0.0353362	0.0271066	0.000929368		0.0157314	0.00126904	0.0632653	11
O88685|PRS6A_MOUSE		0.000927988	0.000608273	0.00190114	0.0004636	0.00399627	0.00232214	0.00267933	0.00123916		0.00290656	0.000758725	0.0244898	11
P02089|HBB2_MOUSE	0.026444	0.044316	0.00931677		0.0168684	0.00694444	0.126651	0.0353665	0.203872	0.0143443	0.0308544	0.162433		11
P32020-2|NLTP_MOUSE		0.000371195		0.0114068	0.000884727	0.0104796	0.0552768	0.00727069	0.00426036	0.00136612	0.00509626	0.00253807	0.0122449	11
Q8BFR5|EFTU_MOUSE	0.0410959	0.0305352		0.00760456	0.010992	0.00961538	0.102348	0.00992173	0.000813449		0.00583333	0.00247525	0.0142857	11
P25444|RS2_MOUSE		0.00192678		0.0095057	0.000189777	0.00474684	0.0100029	0.00869663	0.00179453	8.12745e-05	0.00674578	0.0151656	0.0244898	11
P26883|FKB1A_MOUSE	0.00456621	0.0218371	0.000776398	0.00190114	0.000366206		0.00444715	0.000773994	0.00383483	0.00068306		0.00126904	0.0122449	11
P62245|RS15A_MOUSE		0.00111359		0.00570342	0.000189777	0.00712025	0.00726812	0.00461868	0.00242718	0.000162549	0.0060579	0.00938008	0.0142857	11
Q9EQU5-2|SET_MOUSE	0.00456621	0.00324819	0.000608273	0.00380228		0.00718164	0.00232214	0.00100147		8.12745e-05	0.000283126	0.0172348	0.0122449	11
Q99L47|F10A1_MOUSE	0.00456621	0.00682313	0.000608273	0.00380228		0.00241452	0.00413931	0.00241957	0.00298274		0.000849377	0.00250666	0.0428571	11
Q9QUM9|PSA6_MOUSE	0.00456621	0.00619599		0.0095057		0.0252837	0.00394831	0.00102366	0.000619579	8.12745e-05	0.000833333	0.00845899	0.0163265	11
Q9D1G1|RAB1B_MOUSE		0.0619645		0.0209125	0.000716636	0.0410342	0.0288989	0.00416976	0.0100952	0.0034153	0.0011325	0.00227618	0.0387755	11
Q6GT24|Q6GT24_MOUSE	0.0456621	0.0167038	0.006691		0.00101215	0.00480769	0.0451738	0.0290861	0.13707		0.0318919	0.00761421	0.0510204	11
P10852-2|4F2_MOUSE	0.0136986	0.0419135	0.00182482	0.00190114	0.000547645	0.0220989	0.0305838		0.00153374		0.00680272	0.00588978	0.0244898	11
P19324|SERPH_MOUSE	0.00347947	0.000185598		0.0327147	0.00115354	0.000791139	0.00214982		0.017165	0.00144739	0.00170068	0.00715855	0.00204082	11
P61027|RAB10_MOUSE	0.0182648	0.0565109	0.00310559	0.0095057	0.000379555		0.0288839	0.00553773	0.0027881		0.00326499	0.0107801	0.022449	11
P62849-2|RS24_MOUSE	0.00913242	0.00378276		0.0106539	0.000126518	0.00324675	0.00829884	0.00154799	0.00672301		0.00204114	0.0069104	0.0122449	11
Q9WUM3|COR1B_MOUSE		0.00176341		0.0049505	0.000273823	0.00562979	0.00167817	0.00107688	0.00551978	8.12745e-05	0.000982918	0.0130486	0.00204082	11
O09061|PSB1_MOUSE		0.00406139		0.00190114	6.3259e-05	0.0133147	0.00261799	0.00358223	0.00274089	8.12745e-05	0.000699793	0.00889327	0.0285714	11
P14115|RL27A_MOUSE	0.000695894	0.00478155		0.00380228		0.0119594	0.0101633	0.0046695	0.00242718	8.12745e-05	0.00726571	0.011128	0.00408163	11
Q60864|STIP1_MOUSE	0.0136986	0.0338842		0.00190114		0.0032158	0.00314665	0.00517431	0.00140764	8.12745e-05	0.000566251	0.00966521	0.0306122	11
Q78IK2|USMG5_MOUSE	0.000695894	0.00617377		0.00190114	0.00193194	0.00324675	0.0162664	0.00272947		0.00068306	0.00322279	0.00126904	0.00408163	11
Q9CR57|RL14_MOUSE	0.000695894	0.000371195		0.00380228		0.0149172	0.00204498	0.00635246	0.00214296	0.00068306	0.0157511	0.00934867	0.00612245	11
Q9CWJ9|PUR9_MOUSE	0.00456621	0.00211238			0.000547645	0.0256106	0.00176782	0.00245185	0.00193538	8.12745e-05	0.00226693	0.0149454	0.0142857	11
P83917|CBX1_MOUSE		0.0047339	0.00777355	0.0118021	0.000610904	0.0128424	0.00660783	0.000559284	0.00673905	8.12745e-05	0.00425074	0.0149898		11
Q9R0Y5-2|KAD1_MOUSE	0.0344246	0.03205	0.00537055	0.00190114	0.0145812	0.00158228	0.00270066		0.000309789	0.0185437		0.000758725	0.0244898	11
E9Q616|E9Q616_MOUSE	0.00139179	0.00129918	0.00325243	0.157079	0.00205494	0.0116913	0.000554324		0.540149	0.0117028		0.0108482	0.00816327	11
P24369|PPIB_MOUSE		0.00745073	0.000608273	0.0152091		0.0133147	0.0165625	0.0131958	0.00543531	0.00068306	0.0317029	0.0161046	0.0183673	11
P41105|RL28_MOUSE		0.00176341		0.00380228	0.000273823	0.00555826	0.00875444	0.00488084	0.000766871	8.12745e-05	0.0125595	0.0088624	0.00612245	11
P45591|COF2_MOUSE	0.0112775	0.0124378	0.000776398		0.00281963		0.0066031	0.00271093	0.0108163	0.00252642	0.00141563	0.0114992	0.00612245	11
P46638|RB11B_MOUSE	0.00456621	0.0121619		0.00190114	0.000547645	0.0095652	0.0137191	0.000341219	0.0100023		0.00135739	0.00554183	0.0163265	11
P52480|KPYM_MOUSE	0.0256121	0.136971	0.132909	0.106897	0.00985761	0.183627	0.159953		0.0803767		0.0204082	0.111206	0.146939	11
P60335|PCBP1_MOUSE	0.00913242	0.0152472	0.00364964	0.00760456		0.00799306	0.00955959	0.00692452	0.00296948		0.0105316	0.0118735	0.0285714	11
P97315|CSRP1_MOUSE	0.0280932	0.0247391		0.0296653	0.000189777	0.0132736	0.00226665	0.00022748	0.0300245		0.00328296	0.0313933	0.00816327	11
P99026|PSB4_MOUSE	0.00456621	0.00380545	0.000608273	0.00380228		0.0237633	0.00692962	0.00593917	0.00151693		0.00387343	0.010293	0.0183673	11
Q91WD5|NDUS2_MOUSE	0.00913242	0.0160826		0.00190114	0.0067407	0.0032158	0.058299	0.00646014		0.000240848	0.00326499	0.000379363	0.00204082	11
P04117|FABP4_MOUSE	0.00536271	0.00185598		0.508527	0.0142633	0.023148	0.0451037	0.00022748	0.00183317	0.0247757	0.00198381		0.00612245	11
P05213|TBA1B_MOUSE	0.00745039		0.0143135	0.101193	0.00731083	0.060852		0.0139578	0.0230483	0.00773018	0.0194048	0.100458	0.295918	11
P16125|LDHB_MOUSE	0.0646802	0.103273	0.00763552	0.0152091	0.0139914	0.00237342	0.137722		0.015927	0.00217941		0.000758725	0.0510204	11
P62264|RS14_MOUSE	0.00456621	0.00775111		0.00760456		0.0231683	0.0140374	0.0061657	0.00149137	8.12745e-05	0.0224786	0.0177375	0.0163265	11
P63242|IF5A1_MOUSE	0.00456621	0.01606		0.00760456	0.000126518	0.00396584	0.0148134	0.00719033	0.00464697		0.0124411	0.0154768	0.0346939	11
Q9CZX8|RS19_MOUSE		0.00552394		0.00380228	0.000189777	0.0143328	0.0108899	0.0118716	0.00273697	8.12745e-05	0.019783	0.0126143	0.0244898	11
Q9Z2U1|PSA5_MOUSE	0.00456621	0.00714621		0.00570342	6.3259e-05	0.0360187	0.00583296	0.00205645	0.00588323		0.00181625	0.00677918	0.0244898	11
P08752|GNAI2_MOUSE	0.0136986	0.069089	0.00486618	0.0163573	0.00124592	0.0023937	0.0150708		0.0278369		0.000566251	0.0417913	0.0142857	11
P12970|RL7A_MOUSE	0.00456621	0.00608074		0.00570342	6.3259e-05	0.0127095	0.0154112	0.00833686	0.00508706		0.0167382	0.0190902	0.0183673	11
P13020-2|GELS_MOUSE	0.0144519	0.00157781	0.0138843	0.0361217	0.000316295	0.0221501	0.0209096		0.0551402	0.00136612		0.0333057	0.00408163	11
P18572-2|BASI_MOUSE	0.0143945	0.0169181	0.00790754		0.00260502	0.0168189	0.0273501	0.00517095	0.00027115		0.00396478	0.00224503	0.0244898	11
P45952|ACADM_MOUSE	0.00494286	0.00111359		0.013308	0.0205882	0.00800373	0.209136	0.0273009	0.00153374	0.00109593	0.0189323		0.00204082	11
P56379|68MP_MOUSE	0.000376648	0.0134843	0.00243309	0.00190114	0.00363705	0.00324675	0.0119233	0.00437843	0.00158695	0.000412866	0.00766724			11
P68510|1433F_MOUSE	0.0228311	0.119491	0.00737597	0.0209125	0.00132754	0.0151336	0.024163		0.0143079		0.00198381	0.0203774	0.0367347	11
Q60931|VDAC3_MOUSE	0.0196566	0.0375527			0.0064789	0.00931786	0.0198216	0.0035126	0.00121359	0.00297309	0.00277495	0.00799358	0.0469388	11
Q9CQA3|SDHB_MOUSE	0.0228311	0.0148978		0.00380228	0.00805732	0.0347457	0.072092	0.0188214	0.00027115	0.000181488	0.0129193		0.0102041	11
Q9WUM5|SUCA_MOUSE	0.00913242	0.0324698		0.00190114	0.00795212	0.0031747	0.0752993	0.0249026	0.00335655	0.000243823	0.0219974		0.0244898	11
O09167|RL21_MOUSE		0.000371195		0.00380228	0.000547645	0.019172	0.0108675	0.00751848	0.00456743	0.000162549	0.011392	0.014697	0.00816327	11
P14869|RLA0_MOUSE		0.00930717	0.000776398	0.0114068	0.000126518	0.0151032	0.0211332	0.0122536	0.00879577		0.0132634	0.00616934	0.0326531	11
P67984|RL22_MOUSE		0.00700919	0.00121655	0.00570342	0.000126518	0.00875377	0.00760077	0.00420446	0.00345876		0.0087415	0.00618282	0.0163265	11
P84099|RL19_MOUSE		0.00524578	0.000608273	0.00380228		0.00641078	0.00857041	0.00639049	0.000890728	0.000162549	0.0132574	0.0092547	0.00612245	11
Q9DC70|NDUS7_MOUSE	0.00494286	0.00942242	0.00182482		0.00269998	0.0023937	0.0254111	0.00489939	0.000277778	0.000422336	0.00515745	0.00411071		11
P16546-2|SPTN1_MOUSE			0.0414513	0.0498249	0.0176096	0.0151742	0.253545	0.0113036	0.1167	0.0034153	0.00583927	0.0175381	0.00612245	11
P62858|RS28_MOUSE	0.00982831	0.00700872		0.00570342	0.000126518	0.0152884	0.00477979	0.00384469	0.00193538		0.0107835	0.0154871	0.0102041	11
Q02788|CO6A2_MOUSE	0.0104958	0.00315516	0.0168406	0.0874901	0.00252355	0.0483911	0.00093633		0.0331141	0.00711093		0.0196105	0.0326531	11
Q9QZQ8-2|H2AY_MOUSE		0.00826119	0.00304136	0.0289124	0.00109529	0.0127399	0.0226517	0.00249498	0.0211772		0.00302406	0.0591982	0.00408163	11
P56395|CYB5_MOUSE		0.00194901		0.0201596	0.00164294	0.0586224	0.0598296	0.0414909	0.0287272	0.00273224	0.0406284	0.0039927	0.0122449	11
P61255|RL26_MOUSE		0.00471121		0.00190114	0.000821468	0.0207847	0.0140933	0.0071833	0.00768002	8.12745e-05	0.0302453	0.0120415	0.00816327	11
P80317|TCPZ_MOUSE	0.00456621	0.0242984		0.0106539	6.3259e-05	0.0112601	0.0198316	0.00638231	0.00721423		0.00481416	0.0238701	0.0693878	11
Q61425|HCDH_MOUSE	0.000376648	0.000371195		0.0144562	0.0103231	0.0233524	0.11989	0.0434079	0.00276208	0.00050361	0.03347		0.0244898	11
Q6IRU2|TPM4_MOUSE	0.0118122	0.00074239	0.00194118	0.0095057	0.00906671	0.00474684	0.0231623		0.0627057	0.0123372	0.000849377	0.0563548		11
O88342|WDR1_MOUSE	0.0277739	0.0354575		0.0137033	0.00126671	0.107667	0.0177525	0.00129159	0.0109883	0.000243823	0.000566251	0.0686029		11
P47955|RLA1_MOUSE	0.000376648	0.00211238		0.00685164	0.000479376	0.00723288	0.0105076	0.0054288	0.00386039		0.00572563	0.00788613	0.00204082	11
P47963|RL13_MOUSE		0.00647416		0.0152091	0.000947986	0.0271742	0.0239487	0.0140382	0.00915065	0.00152867	0.0275769	0.0312599	0.0204082	11
P26443|DHE3_MOUSE	0.13242	0.156485		0.036517	0.00644612	0.047464	0.308211	0.189348	0.0313481	0.000162549	0.158079	0.0357442		11
Q7TPR4|ACTN1_MOUSE	0.0129169	0.0591801		0.0494297	0.00428131	0.054062	0.0464216	0.00391096	0.047825	0.00142901	0.0026836	0.118177		11
P62082|RS7_MOUSE		0.0115797	0.00345103	0.0175056	0.000800682	0.0256645	0.0237305	0.0130553	0.010922		0.0346145	0.0257804	0.0142857	11
P35980|RL18_MOUSE	0.0052621	0.0200996		0.0125551	0.00156425	0.0378072	0.0226502	0.00830121	0.0113436		0.0236253	0.0197182	0.0122449	11
P68368|TBA4A_MOUSE	0.0320067	0.545338	0.0493056		0.0106546	0.0334408	0.148765	0.0318748	0.106311	0.00478142	0.0332688	0.110103		11
P56399|UBP5_MOUSE	0.00913242	0.0145271		0.00685164	0.000547645	0.0031747	0.00503451	0.00111857	0.000548927		0.000416667	0.00288602	0.0183673	11
P15105|GLNA_MOUSE	0.0913242	0.117757	0.0141496	0.0289124	0.000273823		0.0273062	0.0261366		0.00204918	0.013327	0.00227618	0.0306122	11
Q9DBP5|KCY_MOUSE	0.00913242	0.01469			0.000547645	0.0152254	0.0232896	0.00616206	0.001369	0.000162549	0.00338339	0.00750677	0.00816327	11
P02468|LAMC1_MOUSE	0.0319635		0.00206636	0.019802	0.00506852	0.0104999	0.00342466			0.000331592	0.0085034	0.00113809	0.00612245	10
Q6GSS7|H2A2A_MOUSE		0.0167038	0.00362319	0.0627376		0.0925633	0.0663154	0.018659	0.0313997	0.00251951	0.005	0.203437		10
Q9EQ06-2|DHB11_MOUSE	0.00456621	0.00111359		0.00570342		0.00795196	0.00093633	0.00159208	0.00258697		0.000791139	0.000758725	0.00612245	10
O08547|SC22B_MOUSE	0.00456621	0.00712445	0.00121655	0.00190114		0.00320513		0.00111521	0.00134781		0.00595142	0.000379363	0.0244898	10
P23198|CBX3_MOUSE	0.00456621	0.0047339	0.00547445			0.00876339	0.00234082		0.00466769	8.12745e-05	0.000416667	0.0394629	0.00408163	10
Q8VDM4|PSMD2_MOUSE	0.00456621			0.00380228		0.00160256	0.00352517	0.00168727	0.000766871	8.12745e-05	0.00209938	0.00702814	0.0285714	10
Q91VM5|RMXL1_MOUSE		0.00847174	0.00121655	0.00190114		0.00158228	0.000554324	0.000559284	0.00184353		0.000849377	0.0189384	0.0102041	10
O70133-2|DHX9_MOUSE	0.00456621	0.00167038	0.00182482	0.00380228		0.0031747	0.0059378		0.00246311		0.0018654	0.00500011	0.0285714	10
O55131|SEPT7_MOUSE	0.0182648	0.0334169	0.000608273	0.00760456		0.000801282	0.00364047		0.023139	8.12745e-05		0.0226275	0.00408163	10
O70435|PSA3_MOUSE	0.00456621	0.00740261		0.00190114		0.00954491	0.00381279	0.00168727	0.00181152		0.00135739	0.00503152	0.0102041	10
Q91VW3|SH3L3_MOUSE	0.00456621	0.0107919	0.00121655			0.00716135	0.00138581		0.00716039	0.000162549	0.00170068	0.0378383	0.00408163	10
O08795-2|GLU2B_MOUSE		0.00222764	0.000608273	0.00380228		0.00402722	0.00454766	0.00516059	0.0016576		0.0030401	0.00237571	0.00612245	10
P49312-2|ROA1_MOUSE	0.00913242	0.0270426	0.00364964	0.0209125		0.0143942	0.0102246	0.00150052	0.00589359	0.000162549		0.0458968		10
Q62093|SRSF2_MOUSE		0.00157781	0.000608273	0.00190114		0.00401708	0.00454766	0.000559284	0.00311696		0.000566251	0.00551042	0.00816327	10
Q64521|GPDM_MOUSE	0.0182648	0.0460689		0.00190114		0.0523221	0.0130445	0.00149111	0.00104465	0.000663184	0.000416667		0.00204082	10
Q922B2|SYDC_MOUSE	0.00456621	0.00241323		0.00380228		0.000801282	0.00380582	0.00469745	0.00130917		0.00691829	0.00640009	0.055102	10
Q9CQX2|CYB5B_MOUSE	0.00913242	0.00886517		0.00570342		0.0455834	0.00851841	0.00484038	0.000766871	0.00068306	0.00736614		0.0183673	10
Q9Z2X1-2|HNRPF_MOUSE		0.00482554	0.00364964	0.0156044		0.00649351	0.0140202	0.00551217	0.0174667		0.000849377	0.0324862	0.0408163	10
P32848|PRVA_MOUSE	0.0984817	0.0119287	0.0248598	0.0194067	0.0196078	0.0328888	0.0102883	0.00011374		0.0828021		0.00189681		10
Q3THE2|ML12B_MOUSE	0.0136986	0.0111854		0.0114068		0.0293008	0.0230167	0.000682439	0.0279562		0.00154917	0.0228577	0.00204082	10
Q7TMK9-2|HNRPQ_MOUSE		0.00740261	0.00121655	0.0095057		0.00397598	0.00422547	0.00148775	0.00279409		0.00438428	0.0107172	0.0142857	10
Q9ERS2|NDUAD_MOUSE	0.00531951	0.0179613		0.00570342	0.00788332	0.00160256	0.0339956	0.00542975		0.000663184	0.00368166		0.00408163	10
Q9Z0X1|AIFM1_MOUSE		0.00248358		0.00190114	0.00806977	0.0120715	0.116015	0.0300881		0.000331592	0.0242706	0.00123762	0.00816327	10
P51410|RL9_MOUSE		0.00074239		0.00380228		0.0215454	0.00585164	0.00637532	0.0033349	8.12745e-05	0.0193021	0.0150529	0.00408163	10
Q6ZWN5|RS9_MOUSE		0.00424699	0.0015528	0.0095057		0.0055684	0.0144501	0.00717756	0.00163222		0.00624968	0.0152833	0.0163265	10
Q9CVB6|ARPC2_MOUSE	0.00456621	0.0143891				0.0151752	0.00422198	0.0020063	0.00371489	8.12745e-05	0.000283126	0.0260109	0.00204082	10
P08003|PDIA4_MOUSE		0.000371195		0.00760456		0.0261773	0.0150991	0.0282771	0.00322998	0.000325098	0.0468046	0.031728	0.0285714	10
Q6ZWU9|RS27_MOUSE		0.00278443	0.000608273	0.00875278		0.00640064	0.00634615	0.00159208	0.00388383		0.00170068	0.00887534	0.00816327	10
P13707|GPDA_MOUSE	0.0140753	0.00417664		0.0483191	0.00354329	0.0144658	0.0577298	0.0144201		0.00969808	0.00881205		0.0102041	10
Q9D0J8|PTMS_MOUSE		0.00603262	0.00320949	0.00875278		0.000791139	0.0133515	0.00612161	0.00812794	0.00068306	0.00664838	0.00610706		10
Q9D0F9|PGM1_MOUSE	0.0362826	0.0141813		0.0163573	0.010549	0.00160256	0.0247837	0.0337544		0.0182362	0.0242224		0.00408163	10
K1C10_HUMAN|	0.0319635	0.00426875	0.00352445	0.039924	0.001235	0.0118671	0.00194013	0.000796178				0.00123762	0.00204082	10
P62852|RS25_MOUSE	0.000695894	0.00074239		0.00190114		0.000801282	0.00508763	0.00443867	0.00027115		0.00279008	0.00253807	0.00612245	10
Q91X72|HEMO_MOUSE	0.0105242	0.000185598		0.0125551	0.000506073	0.000791139	0.00513699	0.000568699	0.00539667	0.00546448			0.0183673	10
D3YYM6|D3YYM6_MOUSE		0.00415395		0.00190114	0.000126518	0.0039557	0.00624563	0.00289068	0.00121359		0.00237342	0.00634518	0.00816327	10
P62301|RS13_MOUSE		0.000556793	0.0015528			0.00158228	0.00166297	0.00283285	0.00121359	8.12745e-05	0.00328296	0.00456583	0.00816327	10
Q6PDM2-2|SRSF1_MOUSE	0.00456621	0.0056392		0.00570342		0.0023937	0.00342466	0.00100147	0.000277778	8.12745e-05	0.000283126	0.00507614		10
P47791-2|GSHR_MOUSE	0.00456621	0.00074239		0.00190114		0.0239979	0.0133228	0.00200295	0.00152338		0.00120781	0.00126904	0.00612245	10
P80313|TCPH_MOUSE	0.0136986	0.0093067		0.00380228	6.3259e-05	0.00318484	0.00282098	0.000909918			0.000791139	0.00872089	0.0918367	10
P16381|DDX3L_MOUSE	0.00456621	0.00222717		0.00380228		0.00322594	0.0065228	0.00202513	0.000548927		0.00498364	0.00377569	0.022449	10
P51885|LUM_MOUSE	0.00562456	0.000371195	0.00600247	0.0285171	0.000512019	0.00237342			0.0046788	0.0034153		0.00126904	0.00612245	10
P70195|PSB7_MOUSE	0.00456621	0.00139221	0.00121655		0.000273823	0.0093691	0.00168166	0.000600019	0.000766871		0.00126604		0.0122449	10
P13542|MYH8_MOUSE	0.410433	0.00074239	0.182482		0.0969499	0.0443038	0.00148368	0.00418619	0.0324624	0.564354	0.00340136			10
P47757-2|CAPZB_MOUSE	0.000376648	0.00923636		0.00380228		0.00316456	0.00171233	0.000372539	0.00352504	8.12745e-05		0.013093	0.0142857	10
P63024|VAMP3_MOUSE		0.0146622	0.000724638	0.00190114	0.000273823	0.00160256	0.00289166		0.00848926		0.00170068	0.00250666	0.0183673	10
Q8CI94|PYGB_MOUSE	0.0410101	0.0448423	0.00232919	0.0114068	0.00857158	0.00320565			0.00242718	0.00614754		0.00202776	0.00408163	10
Q9CPV4-2|GLOD4_MOUSE		0.00385356		0.00570342	0.000126518	0.00162338	0.0106314	0.00267837	0.00153374		0.00107427	0.00202776	0.00816327	10
Q9CY58-2|PAIRB_MOUSE	0.00913242	0.00111359		0.00380228	0.000126518	0.000791139	0.00564195	0.00445144			0.014218	0.00478284	0.0102041	10
Q9D8W5|PSD12_MOUSE		0.00241323		0.00190114	0.000126518	0.00400694	0.00231517	0.000341219	0.000309789		0.00240047	0.00237571	0.0183673	10
P11087|CO1A1_MOUSE	0.0808767		0.16336	0.487652		0.100035	0.00554324	0.00295723	0.0187593	0.00337187		0.0235205	0.055102	10
P62274|RS29_MOUSE	0.00456621	0.00248358		0.00190114		0.00481836	0.00176782	0.00202754	0.00121359		0.00332515	0.00202776	0.00204082	10
P62830|RL23_MOUSE		0.00359716		0.00380228	6.3259e-05	0.019437	0.0122141	0.00772407	0.00242718		0.00502996	0.00799358	0.0183673	10
P62880|GBB2_MOUSE		0.0946227	0.00547445	0.0171103	0.000126518	0.0039557	0.0259767	0.00022748	0.0184538			0.00761421	0.0183673	10
P62900|RL31_MOUSE		0.000556793		0.00190114		0.00554812	0.00657828	0.00120004	0.00121359	0.00068306	0.00662416	0.0077998	0.00816327	10
Q60854|SPB6_MOUSE	0.00913242	0.000371195		0.00380228	0.000126518	0.0333665	0.000277162		0.0142464	8.12745e-05		0.012745	0.0204082	10
O35593|PSDE_MOUSE		0.00222764		0.00190114	0.000126518	0.0023937	0.00401899	0.00215377	0.0013158		0.00240047	0.00316585	0.0102041	10
P08122|CO4A2_MOUSE		0.00148478	0.000483092	0.0247148	0.000189777	0.0132736	0.0125222		0.0291307	0.00213992		0.00545551	0.00204082	10
P62814|VATB2_MOUSE	0.0456621	0.164704	0.00510773		0.00109529	0.00160256	0.0903692		0.00418036		0.000566251	0.00151745	0.00408163	10
Q8K183|PDXK_MOUSE	0.00913242	0.0293799	0.00425791	0.0152091		0.0125337	0.0218409	0.00145643	0.000309789			0.000758725	0.00204082	10
Q91Z53|GRHPR_MOUSE	0.00913242	0.00496715		0.00380228	6.3259e-05	0.00237342	0.0291882	0.00663102			0.00451499	0.00126904	0.00816327	10
O54724|PTRF_MOUSE	0.000695894		0.000608273	0.111094	0.00728744	0.00479755	0.00187266		0.151009	0.00876916	0.00170068	0.000379363		10
P08207|S10AA_MOUSE	0.000376648	0.000927988		0.0255054	0.000273823	0.0120101	0.00733532		0.0158138	8.12745e-05		0.000758725	0.00204082	10
P61089|UBE2N_MOUSE	0.0182648	0.0229993		0.00570342		0.00159242	0.0105196	0.000341219	0.00148474		0.0018654	0.0152701	0.0204082	10
P62835|RAP1A_MOUSE	0.0136986	0.0112557		0.00760456	0.000337081	0.00694444	0.011583	0.00289404	0.0119122	8.12745e-05		0.000758725		10
P99028|QCR6_MOUSE	0.0136986	0.0124623		0.00190114	0.00237719	0.00237342	0.0235691	0.00411963		0.00068306	0.00135739		0.00816327	10
Q61598-2|GDIB_MOUSE		0.0225564	0.0108294	0.0171103	0.00198335	0.0150316	0.0138581	0.00378993	0.0195025	0.00068306		0.015498		10
Q7TQI3|OTUB1_MOUSE	0.00913242	0.0311919	0.000776398		0.000337081	0.00320565	0.00539783		0.00208267		0.000566251	0.00440347	0.0163265	10
Q9JHU4|DYHC1_MOUSE	0.0593607	0.0865384	0.00486618	0.00190114	0.00101125	0.00558869	0.00772345		0.0162711			0.00354521	0.0755102	10
Q9JLJ2|AL9A1_MOUSE	0.00456621	0.000927988		0.00190114		0.0119482	0.0819598	0.0236885	0.00152338		0.0179564	0.000758725	0.0163265	10
P53994|RAB2A_MOUSE	0.0182648	0.0309133		0.0106539		0.00404804	0.00541679	0.000341219	0.00433867		0.00340136	0.0016484	0.0387755	10
P57776-3|EF1D_MOUSE	0.00456621			0.0095057	0.000429466	0.00641026	0.0131783	0.0126003	0.00320236		0.0250056	0.00826522	0.0244898	10
P63325|RS10_MOUSE		0.00508241		0.00380228		0.00715068	0.00503827	0.00371818	0.0014783	8.12745e-05	0.0187075	0.0111832	0.0102041	10
Q05920|PYC_MOUSE	0.0365297	0.0294966		0.189474	0.00429712		0.141478	0.0268456	0.011214	0.00618702	0.0428061		0.00204082	10
Q07076|ANXA7_MOUSE	0.00456621	0.00459595	0.000608273		0.000273823	0.00159242	0.00671644	0.00112798	0.00352233		0.000982918	0.0032968		10
Q9CRB9|CHCH3_MOUSE	0.00456621	0.00758867	0.000608273		0.005523	0.000791139	0.0175539	0.00209113			0.00436631	0.000379363	0.00408163	10
O35643|AP1B1_MOUSE	0.00913242	0.041011			0.000273823	0.00563031	0.00901264	0.00149111	0.00236045		0.00126604	0.00275507	0.0265306	10
P62855|RS26_MOUSE		0.00322597		0.00190114	0.000126518	0.00638035	0.00745913	0.00824502	0.00242718		0.00739925	0.0102383	0.0102041	10
P99027|RLA2_MOUSE		0.00758821	0.000776398	0.0114068		0.0117324	0.0022173	0.0115362	0.000929368		0.0166607	0.0179439	0.022449	10
Q61316|HSP74_MOUSE	0.0273973	0.0183793	0.00304136		0.000450251	0.00637983	0.0118593	0.00494685	0.00523164		0.000849377	0.0186345		10
Q9D6J5|NDUB8_MOUSE	0.00950907	0.00860923	0.00121655		0.00421472	0.00563031	0.0241293	0.000858817		8.12745e-05	0.0026836	0.00123762		10
O35381|AN32A_MOUSE		0.00139221	0.00199294	0.00380228		0.0031747	0.00185049	0.0035126	0.00446085	0.000162549	0.00260739	0.0161281		10
P11276|FINC_MOUSE	0.00220249	0.000927988		0.0429733	0.000400341	0.0039557	0.00809849	0.00191139	0.0362404		0.00234031	0.0111333		10
P14602-2|HSPB1_MOUSE	0.00150659		0.0220812	0.00760456	0.00616894	0.00240385	0.000745326		0.0274953	0.00174017		0.00224503	0.00612245	10
P28665|MUG1_MOUSE		0.00074239		0.0182585	0.00347049	0.00316456	0.0165526	0.013599	0.0209656		0.00512343	0.00371287	0.00204082	10
P62270|RS18_MOUSE	0.000695894	0.00928494		0.00380228		0.0127506	0.0148961	0.00728429	0.00121359		0.0194237	0.0165521	0.0163265	10
Q9CQ60|6PGL_MOUSE		0.000556793		0.00190114	0.000429466	0.00401708	0.00455115	0.00200535	0.00199521		0.0089021	0.0185273	0.0102041	10
P14094|AT1B1_MOUSE	0.0502283	0.115785	0.00398588		0.00502452	0.0724803	0.124683	0.00455239	0.00027115		0.0023825	0.000758725		10
P24472|GSTA4_MOUSE	0.00456621	0.000185598	0.0031689		0.000947986	0.0352585	0.0110459	0.00857345	0.00435566		0.00905298		0.0244898	10
P62821|RAB1A_MOUSE		0.0755155	0.00675523	0.00990099	0.00111698	0.0181624	0.032646	0.00731533	0.014946		0.0140353	0.0193072		10
Q91WS0|CISD1_MOUSE	0.0232077	0.0227651			0.00405908	0.00160256	0.0427581	0.013315	0.000309789	0.00049414	0.00737936		0.00816327	10
Q9WVK4|EHD1_MOUSE		0.00371288		0.0118021	0.00187018	0.00640064	0.01256		0.0343793	0.00068306	0.000416667	0.0113007	0.0102041	10
Q9Z2I9|SUCB1_MOUSE	0.0193374	0.0288009		0.00190114	0.00689242		0.0312919	0.00956361	0.000277778	8.12745e-05	0.00684621		0.0387755	10
P26043|RADI_MOUSE		0.00074239		0.0114068	0.00149563		0.101116	0.0214368	0.0871498	8.12745e-05	0.0190929	0.0345206	0.00612245	10
P50247|SAHH_MOUSE		0.00266917		0.0190114		0.042726	0.0700247	0.109538	0.00121359	8.12745e-05	0.077405	0.0234311	0.0530612	10
Q923D2|BLVRB_MOUSE		0.000185598		0.00190114	0.00213308	0.00159242	0.00687328	0.00706284	0.0149428	0.000162549	0.00378209	0.033101		10
P29758|OAT_MOUSE		0.00547536	0.000608273	0.00190114	0.00200413	0.136972	0.0698874	0.0285237	0.0053316		0.0200628		0.00408163	10
Q8VCT4|CES1D_MOUSE		0.000556793		0.10044	0.000843154	0.0165614	0.0632713	0.0672443	0.0738171	0.00707145	0.046744		0.0265306	10
Q99L13|3HIDH_MOUSE	0.00456621	0.0082385	0.00121655	0.0118021	0.00293376		0.0762262	0.0202398	0.00456697		0.0183088		0.0102041	10
Q9EQ20|MMSA_MOUSE		0.00176341		0.0308135	0.00597341	0.000801282	0.268041	0.0683923	0.00480657	0.00136612	0.0666595		0.0265306	10
P01027|CO3_MOUSE		0.00167038		0.0414675	0.00254434	0.010109	0.0373413	0.0128907	0.0493743		0.0179986	0.00789934	0.00816327	10
P63276|RS17_MOUSE		0.00517544	0.000608273		0.000273823	0.00641078	0.0116237	0.00761945	0.00644915		0.0297401	0.01499	0.00408163	10
P97429|ANXA4_MOUSE		0.00445434		0.0125551	0.000273823	0.0962551	0.0182855	0.00260632	0.021963		0.0030401	0.00412365	0.00408163	10
Q61838|A2M_MOUSE	0.0052621	0.000371195		0.0152091	0.00273654	0.0154712	0.024986	0.0080209	0.0424483		0.00469768	0.00364475		10
Q8VCM7|FIBG_MOUSE		0.000185598		0.0213078	0.00264416	0.00159242	0.0104369	0.00868962	0.0272794		0.0018654	0.0209115	0.00816327	10
Q9CXW4|RL11_MOUSE		0.00369019		0.00380228	0.000337081	0.0143019	0.0107626	0.00492397	0.00335655		0.014452	0.012104	0.00612245	10
P23953|EST1C_MOUSE				0.0369122	0.00418469	0.0023937	0.020236	0.00944629	0.0245652	0.00357785	0.00767852	0.00696532	0.0102041	10
P27661|H2AX_MOUSE	0.00974252	0.0242272		0.0513308	0.00164294	0.0704114	0.054304	0.00503356	0.0182039			0.12481	0.0632653	10
P16460|ASSY_MOUSE		0.00211238	0.00195236	0.00380228	0.00301205	0.000801282	0.249425	0.199232			0.15508	0.00151745	0.0204082	10
Q8R0Y6|AL1L1_MOUSE	0.0228311	0.0053828		0.0114068	0.00219058	0.00557855	0.187065	0.176331			0.149713	0.000758725	0.0183673	10
NEDD8_HUMAN|		0.00547629	0.00121655	0.00190114		0.00240385	0.00129616		0.00153374	8.12745e-05	0.000283126	0.000758725		9
P35293|RAB18_MOUSE	0.00456621	0.00204157	0.000608273	0.00190114		0.00158228	0.00277984	0.000486279	0.00153374				0.0122449	9
O08585|CLCA_MOUSE	0.00913242	0.01332		0.00190114			0.00534932	0.00022748	0.000766871		0.000566251	0.00123762	0.00408163	9
P62996|TRA2B_MOUSE		0.00167084		0.00190114		0.00484932	0.00168166	0.00111857	0.000766871		0.00126604	0.00988275	0.0102041	9
Q05816|FABP5_MOUSE	0.0182648	0.00960709	0.0652828	0.00570342				0.00133328	0.00301848	0.00204918		0.00123762	0.00816327	9
P43275|H11_MOUSE	0.000695894		0.00243309	0.0118021		0.0127089	0.00093633		0.00269562	0.000975292		0.0764714	0.0183673	9
P70404|IDHG1_MOUSE	0.00913242	0.0392675	0.00121655	0.00570342	0.00580031	0.000791139	0.023196			0.000181488		0.00126904		9
P84091|AP2M1_MOUSE	0.0182648	0.0592995	0.00121655	0.00190114		0.00322594	0.00074184	0.00011374	0.00311696				0.00204082	9
Q9EP69|SAC1_MOUSE	0.00456621	0.00204204	0.00121655	0.00685164		0.00320513	0.00320298	0.00163617	0.00184353		0.00283318			9
Q9Z1N5|DX39B_MOUSE		0.00661577	0.00182482	0.00380228		0.00160256	0.00242698		0.00485166		0.0011325	0.0175278	0.0306122	9
Q62465|VAT1_MOUSE	0.0182648	0.00426921	0.00121655	0.0114068		0.00159242	0.00093633		0.0153007			0.00529315	0.0102041	9
Q61598|GDIB_MOUSE	0.0319635	0.0632469				0.0314998	0.0621707	0.00996755	0.0115031		0.0196226	0.0458798	0.0408163	9
Q9Z1Q9|SYVC_MOUSE		0.00120662				0.00635954	0.000277162	0.00312487	0.00107666	8.12745e-05	0.0089021	0.0110079	0.022449	9
P42208|SEPT2_MOUSE	0.0136986	0.00556932		0.00760456		0.00158228	0.00739778	0.00133328	0.022969			0.0137445	0.0142857	9
Q91VA7|Q91VA7_MOUSE	0.0228311	0.0664452		0.00380228	0.00855506	0.00318484	0.0538324	0.00114653		0.000844672			0.00204082	9
Q9D6R2|IDH3A_MOUSE	0.0544611	0.115507	0.000608273	0.0095057	0.0159932	0.00560897	0.0636057			0.00153275			0.0163265	9
Q9WUM4|COR1C_MOUSE	0.00913242	0.008145		0.0049505		0.0119899	0.00598631		0.0142532	8.12745e-05		0.00475142	0.00408163	9
Q8BP67|RL24_MOUSE		0.00157781		0.00570342		0.018061	0.00483528	0.00520593	0.00252939		0.0148265	0.00697296	0.00204082	9
Q9DBG6|RPN2_MOUSE		0.000927988		0.0144562		0.00633926	0.00676928	0.0101275	0.00274733		0.0300743	0.00656218	0.0346939	9
Q9WV55|VAPA_MOUSE	0.00456621	0.0288726				0.00162338	0.00375731	0.00294754	0.00283918		0.00199895	0.00202776	0.0489796	9
Q99LC3|NDUAA_MOUSE	0.00913242	0.0216552			0.009855	0.00401708	0.0502121	0.0071228		9.0744e-05	0.00322279	0.00161699		9
Q78PY7|SND1_MOUSE		0.000556793				0.00799254	0.00621063	0.0199098	0.00456697	8.12745e-05	0.121596	0.0147519	0.00204082	9
Q99KK7|DPP3_MOUSE		0.00222764	0.000608273			0.0213798	0.00394133	0.000818083	0.00162559		0.00480095	0.00547901	0.0102041	9
O54734|OST48_MOUSE		0.000927988		0.00570342		0.0119386	0.0105196	0.0113562	0.0036979		0.01621	0.0109971	0.0346939	9
P56382|ATP5E_MOUSE	0.00456621	0.00204157		0.00190114	0.000126518	0.000791139	0.00110865	0.000682439			0.000791139		0.00204082	9
P01837|IGKC_MOUSE		0.000556793	0.000776398	0.00380228		0.0301512	0.00171233	0.000773994		0.00204918	0.000791139	0.00507614		9
K2C1_HUMAN|	0.0228311	0.0051972		0.0334676	0.000176429	0.0118671	0.0022173	0.00204732				0.000379363	0.00612245	9
P54775|PRS6B_MOUSE	0.00456621	0.000927988		0.00190114	6.3259e-05	0.000801282	0.000745326	0.00124172				0.000758725	0.0163265	9
Q60598|SRC8_MOUSE	0.00456621	0.0100014				0.000791139	0.000831486	0.00111857	0.00027115		0.000849377	0.00123762	0.00408163	9
Q61753|SERA_MOUSE	0.0182648	0.0110442	0.00182482	0.0114068		0.000791139				0.00273224	0.0153061	0.00367616	0.0183673	9
K22E_HUMAN|	0.00913242	0.00259837		0.0163573	0.000626681	0.00553797	0.000277162	0.00291286			0.00237342		0.00612245	9
P00493|HPRT_MOUSE	0.0136986	0.0111858	0.00121655	0.00190114		0.00158228	0.00110865	0.00022748				0.0016484	0.00408163	9
P09813|APOA2_MOUSE				0.00190114	0.000126518		0.0033753	0.00190198	0.00121359	0.00068306	0.000791139	0.00126904	0.00204082	9
P12382|PFKAL_MOUSE		0.0207267	0.00243309		0.000253037		0.00121	0.00011374	0.00027115	0.000325098		0.000758725	0.0102041	9
P28654|PGS2_MOUSE	0.00695894	0.000371195	0.0100719	0.0319618	0.000272331	0.00237342			0.00364078	0.0034153			0.00816327	9
Q00897|A1AT4_MOUSE				0.0361217	0.00164474		0.00803769	0.0108331	0.0225665	8.12745e-05	0.000849377	0.0112904	0.00612245	9
Q9DBH5|LMAN2_MOUSE		0.000371195		0.00190114		0.00399679	0.00093633	0.000773994	0.000548927		0.00198381	0.000379363	0.00204082	9
P19253|RL13A_MOUSE		0.000927988		0.00570342	6.3259e-05	0.00316456	0.000554324	0.00194271			0.00917614	0.00291743	0.00408163	9
P30416|FKBP4_MOUSE		0.00167084		0.00190114		0.00694444	0.00316534	0.00119062	0.000309789		0.000283126	0.000758725	0.0469388	9
P57722-2|PCBP3_MOUSE	0.00456621	0.00167084	0.000608273		0.000273823		0.0032363		0.00405006		0.000416667	0.00123762	0.0183673	9
Q9D1Q6|ERP44_MOUSE		0.000556793			6.3259e-05	0.00396584	0.00121349	0.00290345	0.000766871		0.00170068	0.000379363	0.0142857	9
Q9WUK2-2|IF4H_MOUSE	0.00913242	0.008587		0.00190114		0.000791139	0.000468165		0.00120052		0.00340136	0.00202776	0.00408163	9
P61957|SUMO2_MOUSE	0.00456621	0.00322597	0.000849819	0.00380228			0.00282098	0.000341219	0.00152338			0.00278649	0.0122449	9
Q05793|PGBM_MOUSE	0.00139179		0.00201613		0.000273823	0.0224359	0.0283977		0.0594958	0.00221173	0.00170068	0.00313471		9
Q61207|SAP_MOUSE	0.00456621	0.00426875		0.00760456	0.000590118	0.00553797	0.00466296	0.00175932				0.00541061	0.022449	9
P28653|PGS1_MOUSE	0.0104958	0.000185598		0.00760456	6.3259e-05	0.000791139			0.0151627	0.00068306		0.00545551	0.00816327	9
Q9R0Q7|TEBP_MOUSE	0.00456621	0.00304037		0.00570342		0.000791139	0.00273482	0.000887733	0.00176252			0.00507614	0.0285714	9
O55142|RL35A_MOUSE		0.00074239		0.00190114		0.0156881	0.0045333	0.0034907	0.00121359		0.0131438	0.00507614	0.00408163	9
O55222|ILK_MOUSE	0.00456621	0.000185598		0.00190114	6.3259e-05	0.0023937	0.00250965		0.00983605			0.00123762	0.00204082	9
P46471|PRS7_MOUSE	0.00456621	0.00176341	0.000608273			0.0056095	0.00277984	0.00290921			0.0018323	0.000758725	0.0163265	9
P62717|RL18A_MOUSE	0.00456621	0.00185598				0.00794182	0.00624563	0.00397698	0.00242718		0.0052819	0.00947989	0.00408163	9
P62960|YBOX1_MOUSE				0.00190114	0.000272331	0.00240385	0.00282098	0.00168391	0.00121359		0.00965104	0.00564137	0.0326531	9
Q3UGR5|HDHD2_MOUSE	0.00456621	0.00823803	0.000608273		0.000640029		0.00512415		0.00169624		0.000283126	0.000379363	0.00408163	9
Q921F2|TADBP_MOUSE		0.00185644	0.000608273	0.00570342			0.00385866	0.00011374		0.000162549	0.000699793	0.0184413	0.0204082	9
Q9CR61|NDUB7_MOUSE	0.00913242	0.00663753		0.00190114	0.00297713	0.000791139	0.0136023	0.00022748			0.00120781		0.00204082	9
Q9R1P1|PSB3_MOUSE	0.00456621	0.00359716			6.3259e-05	0.0162724	0.00282098	0.00211669			0.000791139	0.00529315	0.0183673	9
P10605|CATB_MOUSE	0.00913242	0.00533835		0.00760456		0.00237342	0.00500147	0.00616907		0.000162549	0.00237342	0.0346351		9
Q91V64|ISOC1_MOUSE				0.00190114	6.3259e-05	0.00402722	0.00407949	0.00181956	0.000277778		0.000982918	0.00161699	0.00204082	9
Q9QYB1|CLIC4_MOUSE	0.00456621	0.00422476			0.000547645		0.00492966	0.00163617	0.0131263	8.12745e-05	0.000791139	0.00113809		9
Q9R1P4|PSA1_MOUSE		0.0051972				0.0224284	0.006057	0.00374707	0.000277778	8.12745e-05	0.0042148	0.00151745	0.0285714	9
A2AFQ2|A2AFQ2_MOUSE		0.000556793		0.00380228	0.00227643	0.00318484	0.0395913	0.0136419	0.000766871		0.0172918		0.00204082	9
P10630-2|IF4A2_MOUSE		0.0272463	0.00205671	0.00990099	0.000653377	0.0152665	0.0178067		0.0040017		0.00237342		0.0367347	9
P22599|A1AT2_MOUSE	0.00278358			0.0437262	0.00235045		0.0375754	0.0109468	0.0374345	0.0068306	0.00949367		0.0571429	9
Q61292|LAMB2_MOUSE	0.00913242	0.000556793	0.000608273	0.0152091	0.00118767	0.00641131	0.00605351		0.0858582				0.00204082	9
Q8R1I1|QCR9_MOUSE		0.00589514		0.00190114	0.00192009	0.00158228	0.0157793	0.00441311			0.00158228	0.00126904	0.00612245	9
Q9CQZ5|NDUA6_MOUSE	0.0136986	0.0129747		0.00190114	0.00298566	0.000791139	0.0137261	0.00279912		0.00068306	0.00265654			9
Q9JKR6|HYOU1_MOUSE		0.00278396				0.00240385	0.00157681	0.00619702	0.000897356	8.12745e-05	0.0612799	0.00278649	0.118367	9
P51660|DHB4_MOUSE	0.00456621	0.000927988		0.0171103		0.0159557	0.0416645	0.0405915		0.00136612	0.0248618		0.0408163	9
P58774-2|TPM2_MOUSE		0.0100223		0.0722433	0.0286384	0.0400641	0.0479362		0.0968055	0.0129781		0.0813788	0.0142857	9
Q08857|CD36_MOUSE		0.000371195		0.0403192	0.0018286	0.00158228	0.000745326		0.0168558	0.00433921		0.0032968	0.00408163	9
Q8BFR5-2|EFTU_MOUSE		0.026975	0.000608273		0.000544662	0.000791139		0.00799967	0.00343338	0.000412866	0.0136341	0.00743864		9
Q9CPR4|RL17_MOUSE		0.000556793		0.00190114	6.3259e-05	0.0103974	0.00392962	0.00429599			0.0183614	0.00793075	0.00408163	9
Q9QUR6|PPCE_MOUSE		0.00361985	0.000608273		6.3259e-05	0.0197052	0.000745326		0.00708329		0.000699793	0.00237571	0.00408163	9
P02469|LAMB1_MOUSE	0.00456621	0.00111359		0.0213078	0.00262337	0.0111576	0.015362		0.0194144	0.00068306	0.00170068			9
P11087-2|CO1A1_MOUSE		0.00334076			0.00227494	0.0372544	0.00245417	0.00154799	0.0200052	0.00640641	0.00645943	0.00885184		9
P41216|ACSL1_MOUSE	0.00139179	0.000371195		0.0863419	0.0108832	0.000791139	0.0668273	0.0487261		0.00819672	0.0320494			9
Q4KML4|ABRAL_MOUSE		0.00278443		0.00190114	0.000239688	0.0104284	0.00223249		0.00449033		0.000283126	0.00979615	0.00204082	9
Q6ZWV3|RL10_MOUSE		0.00222717			0.000337081	0.0103974	0.00315362	0.00332949		8.12745e-05	0.00966618	0.00376249	0.00408163	9
Q9CQ54|NDUC2_MOUSE	0.00456621	0.0108146	0.000608273	0.00380228	0.00328509	0.00160256	0.0186891	0.00314948			0.00177406			9
Q9CQ69|QCR8_MOUSE	0.00456621	0.00970105		0.00190114	0.00183604	0.00238356	0.0223047	0.00355697		8.12745e-05	0.000849377			9
B1B0C7|B1B0C7_MOUSE	0.0136986	0.00222717	0.00241546	0.029703	0.00590757	0.0214841	0.123047		0.206127			0.00578998		9
P10493|NID1_MOUSE	0.0136986	0.00167038		0.035764	0.00281315	0.0188526	0.0187112		0.058032	0.00068306			0.00204082	9
P35278|RAB5C_MOUSE		0.0112339		0.00570342	0.000337081	0.00320565	0.0152959	0.00122895	0.00290983			0.00491378	0.00408163	9
Q64105|SPRE_MOUSE		0.000835422			0.00132997	0.00320513	0.0328959	0.00813341	0.00302511	9.0744e-05	0.0100047	0.000379363		9
Q9D819|IPYR_MOUSE		0.00663753		0.00570342	6.3259e-05	0.0663054	0.00597111	0.022188			0.0114937	0.00126904	0.00816327	9
Q9JHI5|IVD_MOUSE	0.00456621			0.00760456	0.00467832		0.0452099	0.0105757	0.000580939	0.00068306	0.0129444		0.0163265	9
O35459|ECH1_MOUSE		0.000185598		0.0049505	0.00980098	0.011219	0.0371877	0.0170295	0.00104465		0.00912132		0.00408163	9
P53986|MOT1_MOUSE		0.00498984	0.00304136		0.00116689	0.000801282	0.00787918	0.00249258			0.00205718	0.00449007	0.00408163	9
P61514|RL37A_MOUSE		0.000927988		0.00190114		0.00954491	0.00301198	0.00332008	0.00121359	8.12745e-05	0.00517542	0.00588978		9
P68134|ACTS_MOUSE	0.412593		0.165409	0.193916	0.244383	0.542505		0.0272975	0.161856	0.327539		0.131639		9
Q91VR5|DDX1_MOUSE		0.00350459			0.000273823	0.00159242	0.00366766	0.00170582	0.00103802		0.00375786	0.000379363	0.0122449	9
P04919-2|B3AT_MOUSE	0.00456621				0.00388417	0.000791139	0.015277	0.000486279	0.0329454	0.000162549	0.000982918	0.0392588		9
P07310|KCRM_MOUSE	0.181899		0.0440173	0.0213078	0.0843933	0.053447		0.000909918	0.00475189	0.209192		0.0030349		9
P26041|MOES_MOUSE			0.00304136	0.0296653	0.00227795	0.0174761	0.118156		0.269504	0.000894018	0.00141563	0.158267		9
Q9D172|ES1_MOUSE	0.00950907	0.018986			0.00691365	0.0216245	0.0533844	0.0103537	0.00121359		0.00712934	0.00126904		9
Q9WTP6-2|KAD2_MOUSE		0.00204157		0.0201596	0.00111941	0.00717097	0.0462236	0.0222321			0.0196923	0.00250666	0.022449	9
P26040|EZRI_MOUSE		0.00830837	0.00381776	0.0114068	0.00301205	0.0536287	0.183284		0.0862939	8.12745e-05		0.0558468		9
Q791V5|MTCH2_MOUSE	0.00913242	0.01439		0.00190114	0.00346062	0.0206399	0.0238223	0.0110776			0.00523083		0.0326531	9
E9PV24|E9PV24_MOUSE	0.00456621			0.0144562	0.00547219	0.00694444	0.0141461	0.00644978	0.0334754		0.00391563	0.0233662		9
Q91WU5|AS3MT_MOUSE		0.000185598	0.00182482		0.000273823	0.00240385	0.00669051	0.00100388	0.000309789		0.000566251	0.000379363		9
P17879|HS71B_MOUSE		0.0211946	0.0172867	0.026616	0.0024644		0.0764082	0.0122423	0.0148422		0.00791139	0.0188776		9
Q64442|DHSO_MOUSE	0.00456621	0.000556793		0.00190114	0.000547645	0.0141058	0.0897063	0.0500783			0.0388795		0.0387755	9
P48758|CBR1_MOUSE	0.00456621	0.00893597			0.00164294	0.00643107	0.0901536	0.0146184			0.0122465	0.00151745	0.00204082	9
Q99JR1|SFXN1_MOUSE		0.00784415		0.0106539	0.000273823	0.00240385	0.0457454	0.00683872			0.00673973	0.000379363	0.00204082	9
P28271|ACOC_MOUSE		0.000556793		0.00875278	0.00191676	0.0644555	0.104726	0.0347083			0.0235566	0.000758725	0.0122449	9
P28738|KIF5C_MOUSE	0.00456621	0.00498938	0.000608273				0.00198949		0.000766871	8.12745e-05		0.00113809	0.00204082	8
Q3TEA8-2|HP1B3_MOUSE	0.00456621	0.000927988	0.00182482	0.0095057			0.00223598		0.00198046			0.00494519	0.00204082	8
Q921M3-2|SF3B3_MOUSE		0.000371195	0.000608273	0.00380228		0.00316456	0.000554324		0.00138645			0.00630056	0.0204082	8
Q9CR62|M2OM_MOUSE		0.0201958	0.000776398		0.00122122		0.0199443	0.00154799		0.000773804	0.000791139	0.00126904		8
Q3UKW2|Q3UKW2_MOUSE		0.119355	0.00729927			0.102207	0.011236		0.0218047	0.000481695	0.0011325	0.00644917		8
Q8BGJ5|Q8BGJ5_MOUSE				0.0114068		0.00637983	0.00494012		0.00230061	0.000243823	0.00199895	0.0252228	0.0163265	8
O70318|E41L2_MOUSE	0.00913242	0.00315562	0.0285888	0.00380228		0.000791139			0.0120716			0.00603866	0.0142857	8
P05977-2|MYL1_MOUSE	0.0173258		0.00486618	0.0095057	0.00341995	0.0160694		0.000454959		0.0312729		0.000758725		8
P10833|RRAS_MOUSE	0.00456621	0.00074239		0.00570342		0.00773558	0.00171233		0.0104847	0.00204918			0.00204082	8
P63005|LIS1_MOUSE	0.0228311	0.0182876				0.00160256	0.000277162	0.000258799	0.00158695			0.00161699	0.0142857	8
P97457|MLRS_MOUSE	0.0699842		0.0125263	0.0114068	0.0261438	0.00974026		0.000454959		0.0670065		0.000758725		8
Q62087|PON3_MOUSE		0.000185598		0.00380228		0.00316456	0.000554324	0.000713758	0.00795945		0.000699793		0.00408163	8
Q9D154|ILEUA_MOUSE	0.0228311	0.00222717				0.0847939			0.000766871	0.000406372	0.0119048	0.0492191	0.00204082	8
Q9D2G2-2|ODO2_MOUSE	0.0136986		0.000608273	0.00760456		0.00162338			0.00252294	0.000855078		0.000758725	0.0122449	8
Q9QZE5|COPG1_MOUSE		0.000371195	0.000608273			0.00240385	0.0042705	0.000486279	0.000766871		0.00693434	0.00224503		8
P50396|GDIA_MOUSE	0.0593607	0.147604	0.00425791	0.0049505			0.0169574		0.0102992	8.12745e-05		0.015084		8
P97371|PSME1_MOUSE		0.000371195		0.00570342		0.0031747	0.000745326	0.00157353	0.00350384		0.000849377	0.0146418		8
P14069|S10A6_MOUSE	0.005958		0.0052149	0.00190114			0.00121349		0.00491149	0.00068306		0.000758725	0.00204082	8
P50543|S10AB_MOUSE			0.000776398	0.00380228		0.000791139	0.00389282		0.00422563	0.00144739		0.00997645	0.00408163	8
P68373|TBA1C_MOUSE		0.615141	0.0547445				0.166486	0.00966788	0.123473		0.0157224	0.0333839	0.267347	8
Q61879|MYH10_MOUSE	0.0273973	0.0491496	0.000608273	0.039924			0.0211754	0.000559284	0.141613				0.0265306	8
Q9JM76|ARPC3_MOUSE		0.0147835		0.00190114		0.00237342	0.00348014	0.00022748	0.00229025	8.12745e-05		0.0126455		8
P18608|HMGN1_MOUSE			0.0127649			0.00318484	0.00325149	0.000559284	0.00742314	0.000243823	0.00196584	0.00524879		8
P62305|RUXE_MOUSE		0.00102102	0.00121655	0.00190114		0.0117527	0.00171233		0.00225161			0.00588978	0.00612245	8
Q91VS7|MGST1_MOUSE		0.000371195		0.0114068		0.00482903	0.00392962	0.0201075	0.00374961		0.0126182		0.00612245	8
Q9CPP6|NDUA5_MOUSE	0.00988572	0.00747342			0.00396078	0.00158228	0.0164008	0.00111857		0.000572439		0.000379363		8
O35295|PURB_MOUSE		0.0101653	0.00182482			0.000801282	0.00426701	0.00011374	0.00270888		0.00226693	0.00636868		8
Q62188|DPYL3_MOUSE	0.0502283	0.14523	0.0153232	0.0049505		0.00723288			0.0223915			0.013004	0.0204082	8
Q8R146-2|APEH_MOUSE		0.000185598				0.00401708	0.0113807	0.00196462	0.000766871		0.00111646	0.00224503	0.00204082	8
Q5SX40|MYH1_MOUSE	0.564046		0.377151	0.0551331	0.220416	0.209642		0.00454959		0.666325		0.0269347		8
Q91VI7|RINI_MOUSE		0.000185598		0.00570342		0.0187382	0.00437534	0.00167785	0.00235382		0.0106941	0.00288602		8
O55029|COPB2_MOUSE		0.00074239				0.0103974	0.00418782	0.00242293	0.00162559		0.0148715	0.00250666	0.00816327	8
Q8CIE6|COPA_MOUSE		0.000927988				0.0248627	0.00993851	0.00159448	0.00193538		0.0186715	0.00696532	0.0122449	8
P52196|THTR_MOUSE	0.00456621	0.002877		0.00190114			0.0198234	0.0392099	0.00449678		0.0250627		0.0102041	8
Q5SX39|MYH4_MOUSE	0.703196		0.380127	0.0802432	0.35163	0.283372		0.00363967		1		0.0280728		8
Q922R8|PDIA6_MOUSE		0.00452561	0.00182482			0.00974026	0.0118838	0.0172972	0.0127425		0.0505429	0.0240272		8
P47740|AL3A2_MOUSE	0.00456621			0.00760456		0.0370262	0.0158316	0.0235377	0.00197402		0.0182083	0.000758725		8
Q8BH59|CMC1_MOUSE	0.0309341	0.0910519	0.00243309		0.00898705	0.00159242	0.0212031			0.00278621		0.00113809		8
Q9DCS9|NDUBA_MOUSE	0.0140753	0.0180798			0.00621384	0.0104182	0.0313217	0.00472541		9.0744e-05	0.00260739			8
P84228|H32_MOUSE	0.00278358	0.00963391		0.0209125			0.0171233	0.00284349	0.00849515			0.0253807	0.0183673	8
Q6ZWZ6|Q6ZWZ6_MOUSE	0.00456621	0.00185598				0.00474684	0.00166297	0.00147862			0.0039557	0.0101523	0.0204082	8
S4R1W1|S4R1W1_MOUSE	0.0438413	0.132948	0.0186335		0.0174292		0.0804795	0.0286378			0.0356013	0.0431472		8
P62192|PRS4_MOUSE		0.000556793		0.00190114			0.00093633	0.000454959	0.000542299		0.00255006	0.000758725	0.0142857	8
P62715|PP2AB_MOUSE		0.00250627		0.00380228	0.000126518		0.00254381	0.000341219	0.00121359			0.00253807	0.0142857	8
Q5SWU9-2|ACACA_MOUSE	0.00913242	0.000185598		0.1206		0.000791139	0.000831486	0.00022748	0.000309789		0.000283126			8
Q9WTQ5-2|AKA12_MOUSE		0.000185598	0.000608273		6.3259e-05	0.00158228			0.00368706	0.00138166		0.000758725	0.077551	8
Q9Z2I8-2|SUCB2_MOUSE				0.00190114	0.000253037	0.00160256	0.0148368	0.00838926	0.000766871		0.0096282		0.00816327	8
Q5XJF6|Q5XJF6_MOUSE	0.00456621	0.00129918				0.0102848	0.00277162	0.00434711			0.00316456	0.0101523	0.0204082	8
O08997|ATOX1_MOUSE	0.00456621	0.00074239		0.00570342			0.00314665	0.000568699			0.000849377	0.00532456	0.0122449	8
P10854|H2B1M_MOUSE		0.0219005	0.0300623		0.00229358	0.113133	0.0685653	0.0123976	0.0374845			0.0558376		8
P57759|ERP29_MOUSE		0.00074239		0.00380228		0.000791139	0.000554324	0.00011374			0.00170068	0.00450301	0.0142857	8
P62737|ACTA_MOUSE	0.0967985		0.0888078	0.218631	0.0672195		0.104869		0.0898058			0.38686	0.218367	8
Q9CQ65|MTAP_MOUSE	0.00456621			0.00190114	6.3259e-05		0.000468165	0.00159448	0.000309789		0.00208333	0.00560968		8
Q9QY76|VAPB_MOUSE	0.00456621	0.00770393		0.00190114	0.000189777		0.000277162	0.000673024		0.00068306			0.0163265	8
P01887|B2MG_MOUSE		0.000556793		0.00380228		0.0186357	0.000277162	0.00134269	0.00027115		0.00107427	0.00380711		8
P26638|SYSC_MOUSE	0.00913242	0.00445481		0.00190114		0.000791139	0.00282098				0.00510204	0.00202776	0.00816327	8
P46978|STT3A_MOUSE		0.000185598		0.00190114		0.000791139	0.000831486	0.00201572			0.0040741	0.00253807	0.0122449	8
P62137|PP1A_MOUSE		0.017341		0.00570342	0.000189777	0.00553797	0.00795796	0.000258799	0.00364078			0.0119863		8
P62334|PRS10_MOUSE	0.00456621	0.00185644				0.00159242	0.00157681	0.000341219		8.12745e-05	0.000283126		0.0102041	8
P04370-10|MBP_MOUSE			0.0364979	0.0049505	0.00190632		0.00513699	0.000796178		0.00213045	0.000416667	0.0030349		8
P14685|PSMD3_MOUSE		0.000556793		0.00190114		0.00162338	0.00185049	0.00160485			0.00226693	0.000758725	0.022449	8
P32067|LA_MOUSE		0.000371195		0.00190114		0.0031747	0.000468165	0.000559284			0.000283126	0.00915517	0.0142857	8
Q3UM45|PP1R7_MOUSE	0.00456621	0.0079594			0.000273823	0.0039557	0.00121		0.000766871			0.00237571	0.0204082	8
Q9CPY7-2|AMPL_MOUSE	0.0136986	0.00185598				0.00632911	0.0380404	0.0234195			0.0155979	0.00126904	0.00408163	8
Q9CR21|ACPM_MOUSE	0.00913242	0.0122323			0.000379555	0.000791139	0.0170126	0.00223043			0.000791139		0.00816327	8
O08677-2|KNG1_MOUSE				0.00190114	0.000400341		0.000554324		0.0073453	0.00068306	0.000283126	0.000758725	0.00204082	8
O55023|IMPA1_MOUSE	0.0182648	0.0219556	0.00182482			0.00797278			0.00027115	8.12745e-05	0.00170068	0.00527994		8
P09055-2|ITB1_MOUSE		0.00111359		0.00570342	0.000189777	0.00716135	0.00619949		0.0109223			0.00728949	0.00204082	8
Q60847-2|COCA1_MOUSE	0.0204357	0.00074239	0.107381	0.00760456		0.00316456			0.000548927			0.00682853	0.0326531	8
Q8CDN6|TXNL1_MOUSE	0.00913242	0.00496715				0.0023937	0.00176433	0.000341219			0.000982918	0.000758725	0.00816327	8
Q9R1P3|PSB2_MOUSE	0.00456621	0.00111359				0.00641131	0.000277162	0.000486279			0.000699793	0.00364475	0.0122449	8
P17665|COX7C_MOUSE	0.00456621	0.00111359			0.000462108	0.000791139	0.0069568	0.00137401	0.000277778		0.000791139			8
P17710-3|HXK1_MOUSE	0.0684932	0.136373	0.00486618		0.002144		0.0164472		0.00027115			0.000758725	0.0142857	8
P30681|HMGB2_MOUSE		0.00074239	0.00121655	0.00380228		0.0160176	0.00397898			0.000650195		0.0590314	0.0326531	8
P32261|ANT3_MOUSE		0.000185598		0.00570342	6.3259e-05	0.00931786		0.000887733	0.00608373		0.000283126		0.00204082	8
Q3U1J4|DDB1_MOUSE		0.000185598	0.000608273			0.00242466	0.00417736	0.00151907			0.00111646	0.00316585	0.022449	8
Q64310|SURF4_MOUSE		0.000371195			6.3259e-05	0.00320565	0.00198949	0.00259355			0.00198381	0.00126904	0.00612245	8
Q8VCW8|ACSF2_MOUSE		0.000371195		0.00190114		0.000801282	0.00166297	0.0182944			0.00755509	0.00237571	0.00408163	8
Q91W90|TXND5_MOUSE		0.000185598				0.0177227	0.000554324	0.00200295	0.000309789		0.00243166	0.00491378	0.00816327	8
Q91WK2|EIF3H_MOUSE		0.00266917			6.3259e-05	0.000801282	0.00148717	0.000887733			0.00447563	0.00126904	0.00204082	8
Q9DCL9|PUR6_MOUSE	0.00456621	0.00111359	0.00199294				0.00328914	0.0011593			0.000849377	0.0026244	0.00204082	8
Q9Z2U0|PSA7_MOUSE	0.00456621	0.00491903				0.0111064	0.00569131	0.00512446			0.00141563	0.00646265	0.0142857	8
Q8R5L1|Q8R5L1_MOUSE	0.00913242	0.0122763		0.00190114			0.0275986	0.00402202			0.00158228	0.00253807	0.0102041	8
HBB_HUMAN|	0.00695894	0.021981			0.00776288		0.0559425	0.0151108	0.0867618		0.00791139	0.060205		8
Q6ZQI3|MLEC_MOUSE		0.00074239				0.00795196	0.0116058	0.000258799	0.000309789		0.0113205	0.00313471	0.0122449	8
Q8VHX6-2|FLNC_MOUSE	0.00858034	0.00204157		0.0114068	0.00563772	0.0241737			0.00242718	0.00990755		0.00507614		8
Q9Z0N1|IF2G_MOUSE		0.00139221				0.00642145	0.00167817	0.00119062		8.12745e-05	0.00510204	0.00367616	0.00612245	8
V9GX06|V9GX06_MOUSE		0.0411148			0.0034066	0.0143014	0.0296522	0.00969096	0.00135575	0.00211709		0.00834598		8
P12367|KAP2_MOUSE		0.00501253		0.00190114	0.000337081	0.00320513	0.0036335		0.0137007		0.00198381		0.00612245	8
P53026|RL10A_MOUSE				0.00570342		0.00889735	0.00385866	0.0041321	0.00149137	0.000325098	0.017272	0.00790433		8
P63323|RS12_MOUSE			0.000608273	0.00570342		0.0093691	0.00140449	0.00447575	0.00149137		0.00848543	0.00598905		8
Q02013|AQP1_MOUSE				0.00380228	0.000400341		0.0162475	0.000568699	0.0113816	0.00136612	0.000791139	0.00253807		8
Q3THS6|METK2_MOUSE	0.00456621	0.00102102				0.00158228	0.00775064	0.00575636			0.00582916	0.00412365	0.00408163	8
Q62186|SSRD_MOUSE		0.000371195		0.00380228		0.00238356	0.00194013	0.00750936			0.0280152	0.00418647	0.00204082	8
Q6ZWV7|RL35_MOUSE		0.00211238				0.0162623	0.0059378	0.00111521	0.00121359		0.0106519	0.00621423	0.00204082	8
Q8C196|CPSM_MOUSE		0.00185598	0.000608273			0.200508	0.0687361	1		0.00136612	0.75	0.00265554		8
Q925I1-2|ATAD3_MOUSE		0.000371195	0.000608273		0.000724074	0.000801282	0.00588495	0.00216078			0.000982918	0.00186567		8
Q9CQ75|NDUA2_MOUSE	0.00456621	0.00573177		0.00380228	0.00130174		0.00679996	0.00148775			0.00277495	0.000379363		8
O55022|PGRC1_MOUSE		0.00424699		0.00570342		0.00160256	0.00620714	0.0161852			0.014326	0.000379363	0.0142857	8
Q61599|GDIR2_MOUSE	0.00176844			0.00990099	0.000273823	0.00876392	0.00187266		0.00328982	0.000325098		0.103934		8
Q8BGD9|IF4B_MOUSE		0.00436224			6.3259e-05		0.000831486	0.00320634	0.000766871		0.00648366	0.00861371	0.00204082	8
Q8BH64|EHD2_MOUSE		0.000185598		0.0806761	0.00201748	0.00159242	0.00121349		0.0974123	0.00887978			0.00204082	8
Q8BLF1|NCEH1_MOUSE		0.00566189	0.00182482		0.00130084	0.00158228	0.0183716		0.00236045		0.00198381	0.00113809		8
Q8CGC7|SYEP_MOUSE		0.000927988		0.00380228		0.00320565	0.00431163	0.00640326			0.0315592	0.00202776	0.0183673	8
Q8CIB5|FERM2_MOUSE		0.000185598		0.00685164	0.000821468	0.00159242	0.00800187	0.000258799	0.0324117			0.00574063		8
Q9CQH3|NDUB5_MOUSE	0.00494286	0.010629		0.00190114	0.00249185	0.000801282	0.0209744	0.000887733			0.000283126			8
Q9CQI6|COTL1_MOUSE		0.00378276	0.00736631	0.00190114		0.00554812	0.0167428			0.000243823		0.0300477	0.00204082	8
Q9WTP7|KAD3_MOUSE	0.00456621	0.000927988		0.00570342	0.0004636		0.0280585	0.0174091			0.0117939		0.00204082	8
P30275|KCRU_MOUSE	0.0410959	0.131492	0.00121655	0.0049505	0.00548401	0.255184	0.0343939			8.12745e-05				8
Q8VCR7|ABHEB_MOUSE			0.00121655	0.0049505	0.000821468	0.00240385	0.0382768	0.0120451	0.00294139		0.0124364			8
Q921G7|ETFD_MOUSE	0.00913242	0.00074239			0.0116429	0.000791139	0.0483889	0.0327924			0.0251028		0.00408163	8
Q99JI6|RAP1B_MOUSE		0.00909568			0.000273823	0.00951396	0.0105372		0.0219091	8.12745e-05		0.0385861	0.0122449	8
Q9DCT8|CRIP2_MOUSE		0.00519766			0.00445684	0.000791139	0.000554324	0.00163617	0.0335387		0.0023825	0.00376249		8
Q9WVA4|TAGL2_MOUSE		0.000371195		0.00380228	0.000189777	0.00874363	0.0205447		0.0425991	8.12745e-05		0.0322325		8
E9QPE7|E9QPE7_MOUSE		0.0252413		0.292776	0.00113866	0.713364	0.019255		0.122675			0.113023	0.0714286	8
P00329|ADH1_MOUSE		0.000185598		0.013308		0.10444	0.0214338	0.075277	0.00242718		0.0554606	0.000379363		8
P21550|ENOB_MOUSE	0.0723228		0.0285131	0.0148515	0.0388328	0.0320976			0.00166667	0.0605721		0.00417299		8
P43024|CX6A1_MOUSE		0.0177567			0.000610904	0.00478793	0.0375022	0.00899348			0.00492348	0.00123762	0.00408163	8
P97493|THIOM_MOUSE	0.00456621	0.00399105	0.000608273		0.000816458	0.000801282	0.00825645	0.00290585			0.00219072			8
P37804|TAGL_MOUSE		0.00074239		0.039924	0.000429466	0.0103969	0.00222901		0.0149589			0.0210868	0.00408163	8
Q9JJI8|RL38_MOUSE		0.000185598				0.0111683	0.00488464	0.00429937	0.00123916		0.00903564	0.0112825	0.00204082	8
P17427|AP2A2_MOUSE		0.0756834			0.000547645	0.00722274	0.018952	0.00241016	0.00488339		0.000416667	0.00199635		8
P52825|CPT2_MOUSE		0.000185598		0.00380228	0.00683809	0.0248504	0.0503557	0.0241907			0.00895467		0.0285714	8
Q99K51|PLST_MOUSE	0.00456621	0.00111359			0.000547645		0.0105479	0.00455239	0.0222364		0.0030401	0.0143253		8
Q9CQR4|ACO13_MOUSE	0.00456621	0.00700919			0.00650845	0.00159242	0.0275442	0.00587289	0.000766871		0.00602196			8
P10107|ANXA1_MOUSE	0.00536271		0.0109453	0.0338629	6.3259e-05	0.00853687			0.0742453	0.00204918		0.021327		8
P63001|RAC1_MOUSE	0.0136986	0.0278988		0.00570342	0.000273823	0.0125337	0.014206		0.0200328			0.0142939		8
Q9D2G2|ODO2_MOUSE	0.00139179	0.0316779	0.0015528		0.00765788	0.01728	0.0624927	0.0129765			0.0103783			8
P15626|GSTM2_MOUSE				0.0247148	0.000985449	0.0162623	0.0404105	0.0281113	0.0277655		0.0208768		0.114286	8
P58771|TPM1_MOUSE	0.1319		0.061325	0.0646388	0.116047	0.104328			0.13939	0.120225		0.0257967		8
Q99KB8-2|GLO2_MOUSE	0.00456621	0.00693885			0.000997897	0.014157	0.0232295	0.0133174			0.0166039		0.022449	8
Q9CZ44-3|NSF1C_MOUSE		0.00844632	0.00121655		0.000547645		0.0124482	0.00022748			0.000283126	0.00113809	0.0204082	8
P51855|GSHB_MOUSE		0.000185598	0.000483092		0.000547645	0.00957587	0.0321921	0.00137737	0.000619579		0.0018323			8
Q9QXD6|F16P1_MOUSE		0.000556793		0.00380228	0.00383352	0.0176308	0.17862	0.0751754			0.0646053		0.0408163	8
Q91Y97|ALDOB_MOUSE		0.00148478		0.00190114	0.00410734	0.227471	0.327383	0.152281			0.10763	0.00186567		8
P21619|LMNB2_MOUSE	0.00913242	0.00074239	0.00425791			0.00316456	0.00110865		0.00723282			0.00455235		7
P62746|RHOB_MOUSE	0.00456621	0.011695				0.00237342	0.00327715		0.0041786		0.000566251	0.00151745		7
P28650-2|PURA1_MOUSE	0.000695894	0.000185598	0.000608273		0.00142641		0.00093633			0.00300447	0.000283126			7
Q9DAR7|DCPS_MOUSE	0.00456621	0.00185644				0.000791139	0.00093633		0.000766871			0.00478284	0.00204082	7
Q9WU78-3|PDC6I_MOUSE	0.00456621					0.000801282	0.000554324		0.00267024		0.000283126	0.000758725	0.00408163	7
G5E829|G5E829_MOUSE	0.00913242	0.135941	0.00608272			0.000791139	0.00140449		0.00362304			0.00113809		7
Q63844|MK03_MOUSE	0.00456621	0.00417618		0.00190114		0.00400641	0.000468165		0.00708329				0.00612245	7
Q9JIF7|COPB_MOUSE						0.00240385	0.00399682	0.00011374	0.000766871		0.0115615	0.000379363	0.0102041	7
Q06890|CLUS_MOUSE		0.000371195		0.00190114			0.00074184		0.00390502		0.00340136	0.00288602	0.0285714	7
Q61335|BAP31_MOUSE				0.00190114			0.0027903	0.000972557	0.0013158	0.00068306	0.000982918	0.00123762		7
Q9CQ19|MYL9_MOUSE		0.00278396		0.0171103		0.0311923	0.00138581		0.0066249			0.00951103	0.00612245	7
Q9DBG3-2|AP2B1_MOUSE	0.00913242	0.0783327				0.00159242	0.00560515	0.000773994	0.00396093				0.0265306	7
Q9QYC0-2|ADDA_MOUSE	0.00456621	0.0323912	0.000608273	0.00190114		0.000801282	0.00588231		0.00301848					7
Q8BG37|Q8BG37_MOUSE		0.00528976	0.000608273				0.000468165	0.00487198	0.00830125		0.000849377		0.0183673	7
P21278|GNA11_MOUSE	0.00456621	0.00445481		0.00380228		0.00481836	0.000554324		0.00432784				0.00204082	7
P61164|ACTZ_MOUSE	0.00913242	0.0110919		0.00380228			0.00223598		0.00418054			0.0016484	0.0204082	7
Q3UIU2|NDUB6_MOUSE	0.0182648	0.00222717			0.00509111	0.00160256	0.0125976	0.00111521		9.0744e-05				7
Q8BKZ9|ODPX_MOUSE		0.00649685			0.00321592		0.0109016	0.00111857		9.0744e-05	0.000283126		0.00612245	7
Q9Z2W0|DNPEP_MOUSE		0.000927988		0.00190114		0.0327928	0.000745326	0.00100147	0.00104465				0.0632653	7
D3Z6I7|D3Z6I7_MOUSE							0.000831486	0.00265041	0.00863448	0.000162549	0.000566251	0.01084	0.00408163	7
O55126|NIPS2_MOUSE	0.00456621	0.00285477			0.00622719		0.00391415			0.00158709	0.00170068		0.00408163	7
P20065-2|TYB4_MOUSE	0.0228311	0.00593912		0.00380228		0.00398612			0.00789796			0.03714	0.00204082	7
Q61656|DDX5_MOUSE		0.007703				0.00640064	0.00334463	0.0013962	0.00153374			0.0217774	0.0653061	7
Q62426|CYTB_MOUSE		0.00192678					0.00655932	0.00111521	0.00381363		0.00198381	0.00634518	0.0102041	7
Q9EQK5|MVP_MOUSE	0.00456621	0.00185598				0.0406223		0.00111857	0.00410989		0.00111646	0.000379363		7
O35639|ANXA3_MOUSE	0.00456621			0.0163573			0.00195882		0.0685486	8.12745e-05		0.00402411	0.00204082	7
P20801|TNNC2_MOUSE	0.0234379		0.0120832		0.00844227	0.0111992		0.00011374		0.0343384		0.00151745		7
Q02248|CTNB1_MOUSE	0.00456621	0.0129266				0.00399627	0.00292582	0.000818083	0.00652643		0.000283126			7
Q9D379|HYEP_MOUSE				0.00190114		0.015647	0.00110865	0.01709	0.004743		0.00783822		0.044898	7
Q9D7X3|DUS3_MOUSE	0.00456621	0.018077	0.000608273	0.00190114			0.000745326		0.00779696			0.00348266		7
G3UW82|G3UW82_MOUSE	0.478125		0.352121		0.164198	0.186123		0.00341219		0.59291		0.0284522		7
P23927|CRYAB_MOUSE	0.0190181	0.00259837	0.291622		0.0112278		0.0043858			0.000572439		0.00644917		7
Q60710|SAMH1_MOUSE		0.000371195				0.00875377		0.00011374	0.0107692	0.000162549		0.0366541	0.00204082	7
Q8R429|AT2A1_MOUSE	0.134017		0.121075	0.0152091	0.0392157	0.0369678				0.146051		0.00644917		7
O89053|COR1A_MOUSE	0.00950907	0.0273379		0.0049505		0.0103254			0.00543877	0.000243823		0.107623		7
P47857|PFKAM_MOUSE	0.0425599	0.0676555	0.00121655		0.0153743					0.0156613		0.000379363	0.00408163	7
Q9WV32|ARC1B_MOUSE						0.00481836	0.00226665	0.000773994	0.00315933	0.000325098	0.000982918	0.0156859		7
Q9JKF1|IQGA1_MOUSE		0.000371195				0.0135513	0.00931198		0.0595051	0.000162549		0.0691567	0.00204082	7
P05784|K1C18_MOUSE		0.00167038		0.0095057		0.0135412	0.0222372	0.0656821	0.0128687		0.0796294			7
P11679|K2C8_MOUSE		0.00890869		0.052479		0.248366	0.0204425	0.0776272	0.0500379		0.113075			7
Q8K1Z0|COQ9_MOUSE	0.000376648				0.00587194	0.00160256	0.0178138	0.00541698		0.000412866	0.00430807			7
P62748|HPCL1_MOUSE	0.00913242	0.00334076	0.000776398					0.00022748	0.00121359			0.00126904	0.00612245	7
Q9CXI5|MANF_MOUSE		0.000927988		0.00190114		0.00474684	0.000554324	0.000568699			0.0085034		0.0306122	7
Q9D0I9|SYRC_MOUSE		0.00074239		0.00190114		0.00237342	0.000554324	0.00011374			0.00340136		0.00816327	7
P06728|APOA4_MOUSE		0.000185598		0.00570342		0.0023937	0.000277162	0.00011374	0.00242718	0.00068306				7
P61222|ABCE1_MOUSE		0.000185598			6.3259e-05	0.00241452		0.000454959			0.0085034	0.000758725	0.00408163	7
P62911|RL32_MOUSE		0.000371195				0.00158228	0.00513699	0.00157017	0.00121359		0.00237342	0.00634518		7
Q3U0V1|FUBP2_MOUSE		0.000371195	0.00121655	0.00380228			0.000277162	0.00232198				0.00697296	0.0183673	7
Q60668-3|HNRPD_MOUSE		0.00631032		0.0171103	0.000253037	0.00158228	0.012307					0.00866337	0.0346939	7
Q60692|PSB6_MOUSE	0.00456621	0.00185598		0.00380228		0.00158228	0.00166297	0.00134269					0.0102041	7
Q61554|FBN1_MOUSE			0.000608273	0.186312	0.00044876	0.0138889			0.000555555			0.00126904	0.00204082	7
Q9CQS8|SC61B_MOUSE		0.000185598		0.00190114			0.00171233	0.00122895			0.00158228	0.00253807	0.00204082	7
A6ZI47|A6ZI47_MOUSE	0.0146138	0.0616645	0.00543478				0.0136986			0.0122951		0.00634518	0.0142857	7
Q3TML0|Q3TML0_MOUSE				0.013308		0.0135407	0.00498891	0.00341219	0.00185874		0.00375		0.0836735	7
O54962|BAF_MOUSE		0.00211238		0.00570342		0.00773558	0.000277162		0.00121359			0.00126904	0.0142857	7
P00397|COX1_MOUSE	0.00456621	0.00726513			0.000379555	0.000791139	0.00198949	0.000341219					0.00408163	7
P62320|SMD3_MOUSE		0.00148478				0.00931786	0.000554324	0.000773994	0.00121359			0.00240712	0.00816327	7
Q62318|TIF1B_MOUSE		0.000556793	0.00121655	0.0095057		0.000791139				8.12745e-05		0.011345	0.0795918	7
Q6ZWX6|IF2A_MOUSE		0.000185598					0.000277162	0.000600019	0.00027115		0.00211735	0.000758725	0.022449	7
Q78ZA7|NP1L4_MOUSE		0.0025058	0.00182718		0.000126518		0.000831486		0.000619579			0.00227618	0.0204082	7
Q8K354|CBR3_MOUSE		0.000835422			0.000273823		0.00176084	0.00011374	0.00169624	8.12745e-05	0.000283126			7
Q9CPQ8|ATP5L_MOUSE		0.00963391			0.000569332		0.00967029	0.00177547			0.00158228	0.00126904	0.00408163	7
Q9D1R9|RL34_MOUSE		0.000927988		0.00190114		0.00316456	0.00166297	0.00194271				0.00126904	0.00204082	7
Q9QZ06|TOLIP_MOUSE		0.00703141	0.000608273		6.3259e-05		0.000554324		0.000929368			0.000379363	0.00204082	7
P32921-2|SYWC_MOUSE	0.00456621	0.00157781			0.000273823	0.000791139			0.00630231		0.0085034	0.00189681		7
P56135|ATPK_MOUSE	0.00139179	0.00578035			0.000778404		0.0076808	0.00343719		0.00136612	0.00237342			7
P62843|RS15_MOUSE	0.000695894			0.00190114			0.0045333	0.00100147			0.00158228	0.00240712	0.00408163	7
P70372|ELAV1_MOUSE		0.000556793		0.00570342		0.00159242	0.00171233				0.000791139	0.00883863	0.0183673	7
Q6ZQ38|CAND1_MOUSE	0.0182648	0.0180571		0.00190114			0.00198949	0.00022748				0.000758725	0.0469388	7
Q8C0C7|SYFA_MOUSE		0.00120662		0.00190114			0.00250268	0.000773994			0.00821835	0.000379363	0.0122449	7
Q99LF4|RTCB_MOUSE		0.00074239				0.0023937	0.00176084	0.000900503		8.12745e-05	0.000833333		0.00408163	7
Q9ERK4|XPO2_MOUSE		0.00192678				0.00159242	0.00195184	0.000517598	0.00027115			0.00199635	0.022449	7
A2AQ53|A2AQ53_MOUSE	0.00139179	0.00593912		0.214829	0.000632591	0.0261076			0.0210337	0.00819672				7
Q5SW88|Q5SW88_MOUSE		0.0243133		0.0304183		0.0405947	0.0382026	0.00238853	0.0032538				0.0367347	7
P62862|RS30_MOUSE		0.000185598		0.00380228		0.000791139	0.00245766	0.00137401			0.000791139	0.00126904		7
P97927|LAMA4_MOUSE	0.00456621	0.000185598		0.0327147	0.000126518	0.000791139			0.0089679	0.00068306				7
Q60675|LAMA2_MOUSE	0.00494286	0.000185598			0.00517848	0.000791139			0.000826705	0.000181488	0.00170068			7
Q9D6R2-2|IDH3A_MOUSE			0.00232919			0.00316456		0.00394566	0.00152338	0.0034153	0.00120781	0.00126904		7
Q9QUH0|GLRX1_MOUSE	0.00456621	0.00185644				0.0023937	0.00093633	0.000818083			0.00120781	0.000379363		7
Q9QYG0-2|NDRG2_MOUSE	0.0136986	0.0304944	0.000608273		0.00470654		0.00138581	0.00386997			0.0039557			7
DHE3_BOVIN|			0.00182482		0.000352858		0.130498	0.14399		0.00136612	0.0810127		0.0102041	7
P01831|THY1_MOUSE	0.0182648	0.0727301	0.00320949	0.00570342		0.000791139				8.12745e-05		0.00529315		7
P46735-2|MYO1B_MOUSE	0.00456621	0.000556793			0.000189777	0.00158228	0.000831486		0.0187056		0.000982918			7
P50580|PA2G4_MOUSE						0.00322594	0.000554324	0.00434711	0.000277778		0.00580183	0.00291743	0.0306122	7
Q8CGK3|LONM_MOUSE		0.000371195			0.000126518		0.0112906	0.00297886			0.00141563	0.000379363	0.00408163	7
Q9CWS0|DDAH1_MOUSE	0.00456621	0.0129969					0.0170374	0.00214223	0.000309789		0.000566251		0.00204082	7
Q9JJU8|SH3L1_MOUSE		0.000185598		0.00570342		0.00932801	0.000554324	0.00022748	0.00455707			0.00202776		7
Q9QXT0|CNPY2_MOUSE	0.00456621	0.000371195		0.00570342		0.00319499	0.00110865	0.0016769			0.00706788			7
Q9WVA2|TIM8A_MOUSE	0.0136986	0.00074239			0.000126518	0.000791139	0.00110865	0.00299068			0.00636525			7
E9Q7G0|E9Q7G0_MOUSE					0.000316295	0.00322594	0.00245417		0.00215332	9.0744e-05		0.00424138	0.00204082	7
P10518|HEM2_MOUSE			0.0015528			0.0277778	0.0131939	0.0137104		0.00068306	0.00916139	0.00888325		7
Q7M6Y3-2|PICAL_MOUSE		0.00185644			0.000126518		0.0109501	0.00011374	0.00290339		0.000283126	0.00123762		7
CATA_HUMAN|						0.0146902	0.0567656	0.0292574	0.0035383	0.00068306	0.0244884	0.00126904		7
P01872-2|IGHM_MOUSE				0.00685164	0.000450251	0.00158228	0.00335634		0.00553434		0.000416667	0.0193724		7
P10648|GSTA2_MOUSE					0.00109529	0.0359984	0.0159208	0.00386997	0.00439412		0.00254813		0.00816327	7
P35550|FBRL_MOUSE				0.00380228		0.00160256		0.00104556		8.12745e-05	0.00240047	0.0146342	0.00204082	7
Q5XJY5|COPD_MOUSE		0.000371195				0.00852672	0.00320298	0.00101424			0.00617631	0.00367616	0.0142857	7
Q921H8|THIKA_MOUSE					0.000126518	0.0168269	0.0511674	0.0691767			0.0472499	0.000758725	0.0142857	7
Q99LP6|GRPE1_MOUSE		0.00074239			0.000189777	0.000791139	0.00543199	0.00183233			0.0019076		0.00204082	7
Q9CQJ8|NDUB9_MOUSE	0.000376648	0.00148478			0.00271333	0.000801282	0.00927197	0.000372539			0.00198381			7
Q9CXS4|CENPV_MOUSE		0.00498984		0.00190114		0.00320565	0.00348014	0.00178824			0.000791139		0.0265306	7
Q9D0K2|SCOT1_MOUSE	0.0136986	0.0492499		0.00380228	0.0148279	0.00162338	0.199509						0.00204082	7
F8VQJ3|F8VQJ3_MOUSE		0.00259837		0.0589354	0.00335273	0.0188115	0.0387874		0.11198	0.00478142				7
P26231|CTNA1_MOUSE					0.000126518	0.00641026	0.0082708	0.00137737	0.0243055		0.00224896	0.000379363		7
Q8CAY6|THIC_MOUSE	0.00456621	0.00248358		0.0049505			0.0165462	0.0380552			0.0245414		0.00612245	7
Q9JHW2|NIT2_MOUSE		0.000185598			6.3259e-05	0.000791139	0.0170533	0.0155384			0.0132266		0.00204082	7
Q9QYR9|ACOT2_MOUSE				0.00190114	0.00484731	0.000801282	0.0387306		0.00220653		0.00125	0.000758725		7
Q9WVH9|FBLN5_MOUSE		0.000556793		0.00570342	0.000429466	0.00158228			0.0459701			0.00640009	0.00816327	7
KCRM_HUMAN|	0.0342176		0.000849819	0.0049505	0.00383719	0.00716135			0.00200603	0.100247				7
O55234|PSB5_MOUSE	0.00456621	0.00707953			0.000239688		0.00807716	0.00389791			0.00162447		0.0183673	7
O88322|NID2_MOUSE	0.00456621	0.000927988		0.0220608	0.000547645	0.00638035	0.0117696		0.0132673					7
P11404|FABPH_MOUSE	0.00531951	0.00821581		0.00760456	0.0140678		0.00533412			0.00209759			0.0306122	7
P12710|FABPL_MOUSE		0.00074239			0.000273823	0.257649	0.0207082	0.105155	0.000766871		0.102907			7
P13634|CAH1_MOUSE	0.00139179				0.00197744	0.000791139	0.00167817		0.0144068	8.12745e-05		0.0297005		7
Q91Z83|MYH7_MOUSE	0.189467		0.0674125		0.501419	0.0717265			0.0643204	0.233595		0.00796662		7
Q99LY9|NDUS5_MOUSE	0.0136986	0.0060104			0.00141992	0.000791139	0.00844397	0.000786763			0.00126604			7
Q9Z2I0|LETM1_MOUSE		0.00491903		0.00190114	0.00261504	0.00320513	0.0284065	0.00427286			0.000283126			7
O09131|GSTO1_MOUSE			0.0015528	0.00380228		0.026446	0.00380233	0.00671316	0.00120052		0.00345677			7
P28474|ADHX_MOUSE		0.000556793		0.00570342		0.0256827	0.0169212	0.0174067			0.0117186		0.0122449	7
P63037|DNJA1_MOUSE		0.00167038				0.00479808	0.00557015	0.00477987			0.00247385	0.00161699	0.00816327	7
Q7TMF3|NDUAC_MOUSE	0.00913242	0.00728735			0.00438281	0.000791139	0.0239768	0.00207836					0.00204082	7
P47915|RL29_MOUSE		0.00304037				0.00160256	0.00334463	0.00455143	0.00297611		0.0125444	0.00278649		7
Q80X90|FLNB_MOUSE		0.00222717		0.00380228	0.000273823	0.0476811	0.0453858		0.00874734		0.00425074			7
Q8K157|GALM_MOUSE		0.000371195		0.00380228		0.028273	0.0209	0.00554349			0.00317364		0.00204082	7
Q922Q1|MARC2_MOUSE		0.000556793		0.00190114		0.0507809	0.0286152	0.0137596			0.00935317		0.00612245	7
Q99MN9|PCCB_MOUSE		0.00074239		0.0114068	0.0027549		0.0811613	0.0124078			0.013123		0.00204082	7
Q07417|ACADS_MOUSE				0.00380228	0.00862665	0.0056095	0.0762851	0.0342546			0.0241541		0.0102041	7
Q6P8J7|KCRS_MOUSE	0.0245356		0.0206541		0.0616126	0.00562017			0.00342937	0.0173439		0.000379363		7
Q8BWF0|SSDH_MOUSE	0.0273973	0.0461642			0.00149062	0.000801282	0.0151721	0.00708813			0.00572975			7
P21614|VTDB_MOUSE				0.00685164	0.000850593	0.00162338	0.00427747	0.00569892	0.00660354		0.00298186			7
Q922D8|C1TC_MOUSE		0.000185598				0.0032158	0.0785822	0.0391785	0.000580939		0.0419706	0.00348266		7
Q8K0E8|FIBB_MOUSE				0.0125551	0.00435278		0.0153748	0.00357187	0.0281821		0.00181625	0.0189754		7
Q60872|IF1A_MOUSE		0.00192678	0.000608273		0.000273823	0.00159242	0.0026145				0.00396761	0.00123762		7
Q9Z0S1|BPNT1_MOUSE	0.00456621	0.00129918			0.000273823	0.0104385	0.0182816	0.00011374					0.00612245	7
P50518|VATE1_MOUSE	0.00913242	0.0474606		0.00190114	0.000273823		0.0300255		0.000542299				0.00204082	7
P47199|QOR_MOUSE		0.000185598		0.00190114	0.00191676		0.117331	0.0131851			0.00418967		0.00408163	7
Q8VCH0|THIKB_MOUSE				0.00190114	0.000273823	0.00324675	0.0792625	0.0757149			0.0540208	0.00123762		7
Q8CG76|ARK72_MOUSE		0.00211238			0.000547645	0.000801282	0.0344198	0.0116162			0.00475592		0.00816327	7
Q8VC30|DHAK_MOUSE		0.00074239			0.000273823	0.0328851	0.0841927	0.0514675			0.0353587		0.0857143	7
Q9DBM2|ECHP_MOUSE		0.000185598		0.00380228	0.00684556	0.0121132	0.368831	0.0773268			0.0453092			7
Q9R0H0-2|ACOX1_MOUSE		0.000556793		0.00380228	0.000547645	0.0385378	0.0779658	0.0630524			0.0385133			7
Q9DBF1-2|AL7A1_MOUSE		0.0029478			0.000821468		0.0717925	0.0366556	0.000277778		0.0311575		0.00816327	7
Q8VCN5|CGL_MOUSE		0.000371195	0.000608273		0.00109529	0.0314167	0.0449375	0.0436001			0.0446395			7
Q91V76|CK054_MOUSE		0.000556793		0.00685164	0.00109529	0.0375599	0.0557654	0.0100019			0.00690445			7
P97861|KRT86_MOUSE	0.00913242	0.000185598	0.00243309	0.0594059		0.000791139				0.000544464				6
A1IGU4-2|ARH37_MOUSE		0.00306306	0.00121655				0.00074184		0.00138645	0.000406372		0.00113809		6
O88531|PPT1_MOUSE				0.00190114		0.00241452	0.000277162		0.00153374			0.00496897	0.022449	6
P26516|PSMD7_MOUSE		0.000371195					0.00187266	0.00186365	0.000766871		0.000982918		0.00408163	6
Q99LD8|DDAH2_MOUSE	0.00456621		0.00304136				0.000468165		0.0040887			0.000379363	0.00204082	6
P01901|HA1B_MOUSE						0.00555826	0.00129965	0.00112798	0.00153374		0.000566251	0.00486943		6
P27546-2|MAP4_MOUSE	0.00913242	0.00508241	0.00304136						0.0105002			0.00123762	0.0285714	6
P57776-2|EF1D_MOUSE		0.00204204				0.00320565	0.00171233		0.00153374		0.0192618	0.0100765		6
Q61081|CDC37_MOUSE		0.00352682	0.00121655			0.00160256			0.00169624			0.00386202	0.00816327	6
Q6P5E4|UGGG1_MOUSE						0.00162338		0.000776398	0.00257176		0.00538517	0.00424138	0.0142857	6
Q9DCF9-2|SSRG_MOUSE							0.000277162	0.00134269	0.00107666		0.0096359	0.0016484	0.00204082	6
P70333|HNRH2_MOUSE	0.00456621	0.0184695	0.00304136			0.00560897			0.0116297			0.0114992		6
Q6PDM2|SRSF1_MOUSE			0.00121655				0.00482831		0.00342385		0.000791139	0.00960238	0.0204082	6
Q6PIC6|AT1A3_MOUSE	0.214612	0.742562	0.035076			0.0211039				0.000172018		0.00417299		6
Q91V12-2|BACH_MOUSE	0.0365297	0.0496138					0.00171233		0.0029734		0.000283126		0.0142857	6
Q99K41|EMIL1_MOUSE		0.000185598		0.00380228		0.000791139	0.00074184		0.00975642			0.0026244		6
Q9CZ42-2|NNRD_MOUSE	0.00456621	0.000371195					0.0024235	0.00133328	0.00134781		0.00170068			6
A2AQ07|TBB1_MOUSE		0.0763192	0.00388199				0.00608614	0.00257165	0.0139898			0.0263353		6
O09165|CASQ1_MOUSE	0.0193883		0.0093781		0.00517429	0.00649351				0.0282312		0.000379363		6
O89023|TPP1_MOUSE							0.00419131	0.000786763	0.00107666	8.12745e-05	0.000283126	0.00656218		6
P16110|LEG3_MOUSE		0.000556793		0.00380228		0.00959615	0.00187266		0.00446477			0.00151745		6
P19001|K1C19_MOUSE		0.00556793		0.0285171		0.131194	0.00187266		0.0645105		0.00340136			6
P26645|MARCS_MOUSE	0.00456621	0.0148533		0.00190114					0.00377499			0.00501332	0.00204082	6
P28656|NP1L1_MOUSE	0.00456621	0.00663753				0.0039557			0.00378162			0.00605187	0.0163265	6
P58774|TPM2_MOUSE	0.0615548		0.0558593		0.0087146	0.0568182				0.0879956		0.0227618		6
Q9JKS4-2|LDB3_MOUSE	0.0168988		0.00405931		0.00844227	0.00322594				0.0153503		0.000379363		6
Q9QZ47-10|TNNT3_MOUSE	0.0358783		0.0083084		0.0106209	0.0120726				0.0398041		0.000758725		6
P02463|CO4A1_MOUSE		0.000185598		0.013308		0.00852672	0.0059746		0.0261889	0.00068306				6
P13412|TNNI2_MOUSE	0.024751		0.00568552		0.00925926	0.00482903				0.0353074		0.000379363		6
P56392|CX7A1_MOUSE	0.00139179	0.000185598			0.00339677	0.00159242	0.0061288			0.000262763				6
Q99PL5|RRBP1_MOUSE		0.000556793				0.0104375	0.00692905	0.0163471	0.00230061		0.198347			6
F8VPN4|F8VPN4_MOUSE	0.00278358				0.00253151		0.00138581	0.00939614		0.0055505	0.00448188			6
O70250|PGAM2_MOUSE	0.0140578		0.00722912		0.0138473		0.00093633			0.0215777			0.0673469	6
P13541|MYH3_MOUSE	0.168784		0.0944268		0.143766	0.0158228				0.211177		0.0102428		6
Q61233|PLSL_MOUSE		0.000371195		0.00190114		0.00951396			0.0130444	0.000162549		0.139583		6
P55096|ABCD3_MOUSE						0.00402722	0.0167121	0.0176658	0.000766871		0.00611331		0.00612245	6
P56959|FUS_MOUSE		0.00682359		0.00570342				0.00133328	0.00402076			0.0185173	0.0306122	6
Q00519|XDH_MOUSE		0.000927988				0.0472414	0.00110865	0.00194271	0.0117773		0.00126604			6
Q9Z2D6-2|MECP2_MOUSE		0.0058956	0.00121655				0.00245766		0.00485166	0.000162549		0.00529315		6
Q62418-2|DBNL_MOUSE		0.00758867	0.00145809			0.00319499	0.00278333		0.00224517			0.0123891		6
P37040|NCPR_MOUSE				0.0148515		0.036337	0.0344233	0.0325858	0.0229952		0.0182155			6
P01867-2|IGG2B_MOUSE		0.000185598		0.00380228	0.000189777	0.000791139		0.00022748					0.0102041	6
P56812|PDCD5_MOUSE	0.00456621	0.00074239			6.3259e-05		0.000277162				0.000283126		0.0204082	6
P61971|NTF2_MOUSE	0.00456621	0.000927988			6.3259e-05	0.00158228	0.000277162						0.00408163	6
P68369|TBA1A_MOUSE	0.0547945	0.213873	0.0201863	0.0665399	0.00335273			0.0100619						6
P83940|ELOC_MOUSE	0.00456621	0.000927988					0.000277162				0.00170068	0.000758725	0.0102041	6
P97447|FHL1_MOUSE	0.00695894		0.000776398		0.00217865		0.000831486		0.0133495	0.0034153				6
Q00898|A1AT5_MOUSE		0.00167038		0.0342205	0.00145496	0.0039557	0.00692905						0.0469388	6
Q8BG32|PSD11_MOUSE		0.00074239			6.3259e-05	0.00158228	0.000277162					0.000379363	0.0183673	6
Q8CGP7|H2A1K_MOUSE				0.0627376		0.103639	0.0257761	0.00696594	0.0218447			0.159712		6
Q9CQ89|CUTA_MOUSE	0.00456621	0.000371195			0.000189777	0.000791139		0.00011374					0.00204082	6
Q9CZY3|UB2V1_MOUSE	0.00456621	0.00222717					0.000554324	0.000773994			0.000791139		0.0102041	6
O08638-2|MYH11_MOUSE	0.00456621	0.00250627		0.019802	0.00299369		0.00964392			0.00292588				6
P11438|LAMP1_MOUSE		0.000371195				0.00694444	0.00397898	0.00022748				0.00253807	0.00204082	6
P23116|EIF3A_MOUSE		0.000185598					0.000831486	0.000600019			0.00340136	0.00186567	0.00816327	6
P56376|ACYP1_MOUSE	0.00456621	0.00441036	0.000608273				0.000554324					0.00123762	0.0346939	6
P62196|PRS8_MOUSE		0.00129918				0.00158228	0.000554324	0.000858817				0.000379363	0.0183673	6
P97794|KCNJ8_MOUSE		0.00296956	0.00364964		0.000379555	0.00799359		0.00111857			0.000566251			6
Q3TDN2-2|FAF2_MOUSE	0.00456621	0.00204204					0.00140449		0.00027115			0.00186567	0.0142857	6
Q501J6-2|DDX17_MOUSE		0.0027622	0.00121655	0.0095057	0.000126518		0.00342466		0.000929368					6
Q60865|CAPR1_MOUSE		0.00129918		0.00190114		0.000791139		0.00111521				0.00126904	0.00816327	6
Q61029-2|LAP2B_MOUSE		0.000835422	0.000608273			0.00162338			0.00378293	0.000162549			0.00612245	6
Q8VH51-2|RBM39_MOUSE		0.000185598	0.00121655			0.00160256		0.00011374				0.00389316	0.00612245	6
Q91ZX7|LRP1_MOUSE	0.00456621	0.00074239			0.000352858			0.000341219	0.00179471		0.000849377			6
Q9D1L0|CHCH2_MOUSE		0.000185598			0.000189777	0.000791139	0.000277162	0.00100147					0.0163265	6
Q9EQH2|ERAP1_MOUSE		0.000371195				0.00158228	0.000277162	0.000258799			0.00126604	0.000379363		6
E9Q828|E9Q828_MOUSE	0.00456621	0.03146		0.00190114		0.000791139	0.000277162						0.0102041	6
O70492|SNX3_MOUSE	0.00456621						0.00422547	0.00011374	0.000309789	8.12745e-05			0.0102041	6
O89079|COPE_MOUSE				0.00190114		0.00645188	0.00121		0.00027115		0.00340136		0.00204082	6
P17047-2|LAMP2_MOUSE				0.00190114		0.0138889	0.00596847	0.00166173			0.00158228		0.00204082	6
P45878|FKBP2_MOUSE	0.00456621	0.00074239				0.00242466		0.000372539			0.0085034		0.00204082	6
P62075|TIM13_MOUSE		0.000371195			0.000126518		0.00093633	0.0032343				0.000379363	0.00204082	6
Q8JZQ2|AFG32_MOUSE	0.00456621	0.00689393			0.000126518		0.00425614				0.000791139		0.00204082	6
Q8JZQ9|EIF3B_MOUSE		0.00074239				0.0031747		0.00166173			0.00340136	0.000379363	0.0142857	6
Q922Q8|LRC59_MOUSE		0.000371195				0.0023937	0.000277162	0.00179765			0.0102041	0.00126904		6
Q9R0K7|AT2B2_MOUSE	0.0502283	0.138375	0.00486618				0.00140449		0.00027115			0.000379363		6
Q9WV92-2|E41L3_MOUSE	0.0639269	0.0603242	0.00121655			0.00480769	0.00226665						0.00204082	6
F7B5B5|F7B5B5_MOUSE	0.00456621	0.00705364		0.00760456		0.00158228			0.000619579			0.0039927		6
O70423-2|AOC3_MOUSE		0.00129918		0.0742574		0.0322079	0.00093633			0.000240848			0.00204082	6
P00688|AMYP_MOUSE		0.00352636	0.000724638			0.302732				0.000162549	0.25	0.113304		6
P11031|TCP4_MOUSE		0.00120662		0.00190114		0.000791139	0.000468165					0.0114446	0.00816327	6
P15116|CADH2_MOUSE		0.00380545	0.00243309		0.00169618		0.000277162	0.00111857			0.000849377			6
P24622-2|CRYAA_MOUSE			0.782067			0.0113636		0.000258799		0.00136612	0.000791139	0.0102428		6
P28798|GRN_MOUSE		0.00248358				0.00237342	0.00198949	0.000887733			0.00158228	0.00253807		6
P28843|DPP4_MOUSE		0.000556793				0.00237342	0.00392962	0.00248009	0.00457014		0.000791139			6
P34022|RANG_MOUSE	0.00456621	0.00415395				0.000791139	0.000554324					0.00364475	0.0183673	6
P54320|ELN_MOUSE		0.000185598		0.0095057		0.00316456		0.00022748	0.00718493			0.00380711		6
Q3UPL0-2|SC31A_MOUSE		0.000556793		0.00190114		0.00238356	0.000468165	0.00111762			0.0041925			6
Q61990-2|PCBP2_MOUSE	0.000376648	0.00849351				0.00237342		0.00234417				0.00975944	0.0204082	6
Q8BG05|ROA3_MOUSE		0.0395956		0.0304183				0.00482426	0.0133495			0.0509424	0.0469388	6
Q8BGC4|ZADH2_MOUSE				0.00190114	0.000126518		0.000554324	0.00330731			0.00158228		0.00408163	6
Q8K4Z3|NNRE_MOUSE		0.000185598					0.00245766	0.00100147	0.00121359		0.000791139		0.00408163	6
Q91YR1|TWF1_MOUSE		0.000185598		0.00685164		0.00159242	0.000745326		0.000619579				0.00408163	6
Q99KJ8|DCTN2_MOUSE	0.0136986	0.0110928	0.000608273			0.000791139			0.000548927				0.00816327	6
Q9D023|MPC2_MOUSE		0.00578035			0.00103144		0.0161931	0.00587292			0.00316456		0.00408163	6
Q9WUU7|CATZ_MOUSE		0.000185598				0.000791139	0.00110865	0.00122895			0.000791139	0.00542409		6
H3BJI7|H3BJI7_MOUSE				0.0049505			0.00363001	0.000517598	0.000555555	0.00204918	0.00310027			6
P01899|HA11_MOUSE		0.00074239		0.0148515		0.00720245			0.00322111	0.000162549		0.00950285		6
P68037|UB2L3_MOUSE		0.000185598				0.000791139	0.00102249	0.00103279				0.00402411	0.022449	6
Q61545|EWS_MOUSE		0.000185598		0.00190114		0.00478793				8.12745e-05		0.00598932	0.00612245	6
Q62261-2|SPTB2_MOUSE			0.00187977	0.019802	0.00764867			0.00144702		8.12745e-05		0.0049505		6
Q64152-2|BTF3_MOUSE		0.000371195				0.00241452	0.000468165	0.000786763				0.00326538	0.00204082	6
Q8JZN5|ACAD9_MOUSE			0.000608273		0.000737423	0.000791139	0.00567848	0.000258799			0.000699793			6
Q9CY50|SSRA_MOUSE						0.00162338	0.00138581	0.0040813			0.00721939	0.00126904	0.00204082	6
Q9WUA3|PFKAP_MOUSE	0.0228311	0.0298705		0.00190114	0.000126518	0.0056095							0.022449	6
Q9QUK9|Q9QUK9_MOUSE		0.00148478		0.0049505		0.0698315			0.00027115		0.042517	0.0227041		6
O09111|NDUBB_MOUSE	0.00456621	0.00341156			0.000555984		0.00430466	0.000887733			0.000791139			6
O35945|AL1A7_MOUSE			0.000966183	0.0049505			0.00750206	0.0417622			0.0336574	0.00199635		6
P23506-2|PIMT_MOUSE	0.00913242	0.0144572			0.000450251				0.00339847	9.0744e-05			0.0163265	6
P28352|APEX1_MOUSE						0.00404804		0.000818083		8.12745e-05	0.000283126	0.0108902	0.00204082	6
P49817|CAV1_MOUSE				0.0338629	0.000316295	0.00160256			0.0365227	0.0034153			0.00612245	6
P58281-2|OPA1_MOUSE	0.0136986	0.017218			0.00105372		0.00658651	0.000258799				0.000379363		6
P83882|RL36A_MOUSE		0.000556793				0.00396584	0.000277162	0.00214801			0.00866813	0.00126904		6
Q63918|SDPR_MOUSE				0.0182585	0.000189777			0.00011374	0.0423569	0.00204918		0.00126904		6
Q6PB66|LPPRC_MOUSE		0.000185598			0.000759109		0.0140071	0.00127304			0.000833333		0.00204082	6
Q9CXZ1|NDUS4_MOUSE	0.00456621	0.00956311			0.00116188		0.0117153	0.00200295			0.000791139			6
Q9D8U8|SNX5_MOUSE						0.000801282	0.00297085	0.000559284			0.00139958	0.0081034	0.00408163	6
E9Q7Q3|E9Q7Q3_MOUSE		0.0202301	0.0237226		0.0183461				0.124912	0.0248269		0.0731869		6
P05063|ALDOC_MOUSE	0.0776256	0.180371	0.0157994				0.00856164	0.00245791				0.00151745		6
P08226|APOE_MOUSE	0.00456621	0.00619553					0.00526608	0.00870026		0.00068306	0.00456414			6
P47934|CACP_MOUSE	0.000376648			0.00190114	0.00725163		0.0098228			0.000322122			0.0102041	6
P70290|EM55_MOUSE	0.00913242	0.000185598				0.00400641	0.015723		0.00140764			0.00161699		6
Q64010-2|CRK_MOUSE		0.00526847			0.000273823	0.00160256	0.0024235		0.00224517			0.000379363		6
P09542|MYL3_MOUSE	0.0134194				0.0782925	0.00162338		0.00022748	0.00725189	0.0048077				6
P48678|LMNA_MOUSE			0.0152068	0.138859	0.00786742	0.0184295	0.0314962		0.139401					6
P70441|NHRF1_MOUSE		0.00167038				0.00799254	0.0629482	0.00124172			0.00219072	0.00126904		6
Q6P1B1|XPP1_MOUSE	0.00456621	0.00361939				0.0300508	0.0242811		0.000619579				0.0285714	6
Q9CZS1|AL1B1_MOUSE		0.00241277				0.0634501	0.00471175	0.0348406			0.0297444		0.022449	6
P11725|OTC_MOUSE		0.00111359				0.0420919	0.010255	0.083403			0.063811	0.000379363		6
Q6PHZ2-2|KCC2D_MOUSE	0.00913242	0.0831772			0.0004636	0.00479808			0.00116851			0.00285461		6
Q8JZR0|ACSL5_MOUSE		0.000556793				0.0265266	0.00194013	0.0161387	0.00109123		0.0103521			6
Q8QZR5|ALAT1_MOUSE		0.00148478		0.00190114		0.0371812	0.00249446	0.0223179			0.0199826			6
Q8R3G9|TSN8_MOUSE		0.000556793			0.000273823	0.0111784	0.00603482		0.00953604	9.0744e-05				6
Q9EQP2|EHD4_MOUSE				0.00380228	0.00201247		0.00697813	0.00022748	0.0547918			0.00126904		6
Q9QYA2|TOM40_MOUSE		0.00306306			0.000526859	0.0101602	0.00250617	0.000673024					0.00204082	6
O35143|ATIF1_MOUSE		0.0368747		0.00380228	0.00371017	0.0112195	0.0255732						0.00408163	6
Q02566|MYH6_MOUSE	0.162704				0.783224	0.0189873	0.000554324		0.313846	0.112094				6
Q8BK48|EST2E_MOUSE		0.00259837				0.106058	0.00435317	0.00847491			0.00508124	0.00186567		6
Q8CHT0|AL4A1_MOUSE				0.00380228	0.000590118	0.000801282	0.107279	0.0395651			0.0351467			6
Q9JI91|ACTN2_MOUSE	0.0347876		0.00216107		0.0534014				0.000277778	0.0197946		0.0176355		6
P53395|ODB2_MOUSE				0.00190114	0.00131419		0.0330449	0.0204785			0.0109275		0.00204082	6
Q80XN0|BDH_MOUSE	0.00913242	0.0119759			0.00110606		0.0400328	0.029299			0.0134916			6
Q8BK30|NDUV3_MOUSE	0.00494286	0.00334122			0.00188595		0.00587798	0.0022675			0.00310027			6
Q9CQN1|TRAP1_MOUSE					0.0023171	0.00400641	0.0336272	0.0108373			0.00794561	0.00628235		6
Q9D6Y7-2|MSRA_MOUSE				0.00190114	0.000450251	0.00719125	0.057532	0.0117822			0.0133773			6
Q9Z1P6|NDUA7_MOUSE	0.00913242	0.00847174			0.00364147		0.00392962	0.000931823			0.00149093			6
O88428|PAPS2_MOUSE					0.000273823	0.217067	0.0318621	0.00990338	0.000766871		0.00523083			6
Q3ULD5|MCCB_MOUSE				0.00685164	0.00181193		0.0614765	0.00796307			0.0120307		0.00204082	6
Q8QZS1|HIBCH_MOUSE		0.00074239		0.00760456	0.00170952		0.0167481	0.0110718			0.00891531			6
Q9CZB0|C560_MOUSE		0.00167084			0.00260259	0.0117217	0.0185839	0.00421695			0.00409832			6
Q9D0S9|HINT2_MOUSE		0.00120662			0.00155388	0.00160256	0.0306698	0.00889277			0.00593062			6
P52503|NDUS6_MOUSE	0.0235269	0.0144118			0.00703774		0.0107296	0.00374008			0.00547368			6
Q99LB2|DHRS4_MOUSE		0.000185598			0.00198335	0.00641078	0.0334696	0.0103191			0.00964538			6
O08600|NUCG_MOUSE	0.00456621				0.000273823	0.00162338	0.001019	0.00107688			0.000566251			6
P61922-2|GABT_MOUSE	0.0410959	0.00918964			0.000821468		0.0116408	0.00887386			0.0163511			6
Q9DC51|GNAI3_MOUSE		0.0154046		0.0114068	0.000273823	0.00160256	0.0110398					0.00634518		6
Q60648|SAP3_MOUSE					0.000273823	0.000791139	0.0261176				0.000416667	0.00275507	0.00204082	6
Q62433|NDRG1_MOUSE	0.00456621	0.00074239	0.00138467		0.00136911	0.000801282	0.0696008							6
Q8BVE3|VATH_MOUSE	0.00456621	0.0283598	0.00121655		0.000547645		0.0285112						0.00204082	6
Q9Z2Y8|PROSC_MOUSE		0.00129918			0.000821468		0.0135235	0.00144702			0.000283126	0.000758725		6
Q9JIL4|NHRF3_MOUSE		0.000185598			0.00383352	0.00960524	0.223817	0.00193665			0.00139958			6
O35490|BHMT1_MOUSE					0.000547645	0.00160256	0.0261919	0.208672			0.167975		0.0387755	6
P97449|AMPN_MOUSE		0.00315516		0.00190114	0.00109529	0.148647	0.111557	0.00123231						6
O88986|KBL_MOUSE					0.000273823	0.0023937	0.0104137	0.00518613			0.0299291	0.00186567		6
P50431|GLYC_MOUSE					0.000273823	0.00162338	0.0248506	0.0194686			0.0159836		0.00204082	6
Q8R086|SUOX_MOUSE		0.000185598			0.000547645	0.000791139	0.0137439	0.013307			0.0110119			6
Q8R164|BPHL_MOUSE	0.00456621	0.000927988			0.000547645		0.0767813	0.0310714			0.0180477			6
Q99JW2|ACY1_MOUSE		0.00074239			0.00136911	0.0392857	0.105016	0.00144942			0.00204114			6
Q9WVL0|MAAI_MOUSE				0.0106539	0.000821468		0.0339114	0.0401621		0.00204918	0.0261701			6
P52760|UK114_MOUSE	0.00456621	0.00343425			0.00164294		0.142122	0.0582108			0.0531103			6
P97328|KHK_MOUSE		0.000927988			0.00109529	0.0270215	0.0654975	0.0138463			0.0138933			6
Q91XE4|ACY3_MOUSE				0.00190114	0.00109529	0.0032158	0.101284	0.00372153			0.00205718			6
Q64475|H2B1B_MOUSE			0.0188564			0.113133			0.041411	0.00251951		0.124052		5
Q60972|RBBP4_MOUSE		0.000371195				0.000791139			0.000766871			0.00456583	0.0122449	5
Q9D7N9|APMAP_MOUSE							0.00093633	0.000517598	0.000766871		0.00226693		0.00816327	5
O88569|ROA2_MOUSE		0.0187454	0.00851581	0.0418251				0.00824366	0.0160259					5
P50516-2|VATA_MOUSE								0.000773994	0.00252276		0.000283126	0.00113809	0.00612245	5
P62309|RUXG_MOUSE		0.000371195		0.00190114		0.0031747			0.000766871			0.00354521		5
Q7TNG5-2|EMAL2_MOUSE	0.00456621					0.000801282	0.000468165		0.00159358			0.000379363		5
Q9CQI3|GMFB_MOUSE	0.00456621	0.00566143							0.000766871			0.0016484	0.00816327	5
Q9QYB5-2|ADDG_MOUSE	0.00456621	0.00738038	0.00121655				0.00171233		0.000766871					5
P31428|DPEP1_MOUSE		0.000185598		0.00190114		0.000791139	0.0127071		0.00351421					5
P47753|CAZA1_MOUSE				0.00760456		0.00632911			0.00594139			0.0174418	0.00612245	5
Q8BK67|RCC2_MOUSE						0.00158228	0.000468165		0.000766871	8.12745e-05		0.020935		5
Q8C1B7-2|SEP11_MOUSE		0.0685622				0.000791139	0.000554324		0.00215332			0.00507614		5
O70209|PDLI3_MOUSE	0.000753296			0.00570342	0.000544662	0.00559936				0.000916477				5
P17426-2|AP2A1_MOUSE	0.0182648	0.0808167		0.00190114					0.0026316				0.00204082	5
P18872-2|GNAO_MOUSE	0.0502283	0.0793651	0.0130702						0.00422517			0.00341426		5
Q01730|RSU1_MOUSE				0.00190114			0.00187266	0.00011374	0.004781			0.00475142		5
Q5XKE0|MYPC2_MOUSE	0.0475685		0.000608273		0.0226035	0.00162338				0.0624356				5
Q8CHH9-2|SEPT8_MOUSE	0.0228311	0.0376675	0.000608273						0.00213588			0.00189681		5
Q91V61-2|SFXN3_MOUSE	0.0136986	0.0202385	0.000608273						0.00162559				0.00816327	5
Q9CRB6|TPPP3_MOUSE	0.00913242	0.000371195	0.000608273	0.00190114					0.0179744					5
Q9CZ44-2|NSF1C_MOUSE	0.0136986					0.00322594			0.00235382	8.12745e-05		0.00620659		5
O08529|CAN2_MOUSE	0.00913242	0.000185598		0.00380228			0.00168166		0.0110723					5
P05977|MYL1_MOUSE	0.0589898		0.0154244		0.0226035			0.00154799		0.0682728				5
D3YU50|D3YU50_MOUSE	0.0247259		0.00510773		0.00626362					0.0183743		0.000379363		5
Q8C6B0|Q8C6B0_MOUSE				0.0114068			0.0181332	0.00612258	0.0166876		0.0039557			5
P97372|PSME2_MOUSE						0.00399627		0.000673024	0.000766871		0.000699793	0.0123577		5
Q62009-2|POSTN_MOUSE	0.00214508	0.000371195		0.0270113		0.00158228			0.0141531					5
O70400|PDLI1_MOUSE		0.000185598				0.00319499			0.00954445	8.12745e-05		0.00861371		5
P70460|VASP_MOUSE				0.0049505		0.00240385			0.00283918	8.12745e-05		0.00849598		5
P84096|RHOG_MOUSE	0.0182648	0.00259883				0.00241452			0.00236045			0.0140927		5
P97384|ANX11_MOUSE		0.000556793				0.0111987	0.00844397		0.00350776		0.000283126			5
Q62000|MIME_MOUSE	0.00671129		0.00138467	0.0190114					0.00783813				0.00816327	5
Q9DCV7|K2C7_MOUSE		0.000556793		0.0114068		0.00717097	0.0110196		0.0535771					5
B1AR69|B1AR69_MOUSE	0.169397		0.0326087		0.134354					0.192075	0.000849377			5
P52430|PON1_MOUSE							0.00166297	0.0153718	0.00692143		0.00815445	0.000379363		5
P16406|AMPE_MOUSE		0.00204157		0.00190114		0.050319	0.0257291		0.00485828					5
P40936|INMT_MOUSE				0.00380228			0.00388027	0.0169176	0.0569324		0.0169313			5
P62631|EF1A2_MOUSE	0.0293237	0.0918541	0.00547445		0.0117612					0.00929982				5
Q9WUB3|PYGM_MOUSE	0.0947733	0.00761043	0.00230791		0.0353966					0.0617485				5
P17183|ENOG_MOUSE	0.108919	0.2928	0.0325835		0.00902613					0.0152278				5
P50285|FMO1_MOUSE				0.00190114			0.0239037	0.0142088	0.0216735		0.0110519			5
K1C9_HUMAN|	0.0365297	0.00111359		0.013308		0.00158228		0.000454959						5
O35887|CALU_MOUSE	0.00139179	0.000371195		0.00190114				0.00111857			0.000849377			5
P14483|HB2A_MOUSE		0.00129918				0.00632911			0.000309789	8.12745e-05		0.00151745		5
P36536|SAR1A_MOUSE	0.00139179	0.000371195							0.00121359	0.00136612			0.00204082	5
P61211|ARL1_MOUSE		0.000185598		0.00190114		0.000791139						0.00126904	0.00204082	5
P97300-1|NPTN_MOUSE	0.00913242	0.00668337	0.00121655			0.00237342	0.000277162							5
P97352|S10AD_MOUSE				0.00190114			0.000554324	0.00011374	0.00242718	0.00068306				5
P97447-2|FHL1_MOUSE	0.00456621	0.00074239		0.00380228		0.00316456							0.00204082	5
Q08091-2|CNN1_MOUSE		0.000371195		0.00380228		0.00158228			0.000619579			0.000379363		5
Q3URD3-2|SLMAP_MOUSE		0.000371195		0.00570342	6.3259e-05	0.000791139							0.00816327	5
Q61035|SYHC_MOUSE	0.00913242	0.000185598				0.000791139					0.00170068		0.00816327	5
Q61878|PRG2_MOUSE	0.000695894	0.000556793		0.00190114		0.00237342						0.00253807		5
Q8BIJ6|SYIM_MOUSE		0.000371195			6.3259e-05		0.000554324	0.00022748					0.00612245	5
Q8VDW0|DX39A_MOUSE		0.000556793					0.00171233			0.000162549		0.00379363	0.0244898	5
Q99L45|IF2B_MOUSE	0.00456621	0.00074239						0.00022748				0.00126904	0.00408163	5
Q99MN1|SYK_MOUSE	0.00456621	0.000556793				0.00237342					0.000566251		0.0183673	5
Q99NB9|SF3B1_MOUSE		0.000185598			6.3259e-05		0.00171233	0.00011374					0.00408163	5
Q9CQM9|GLRX3_MOUSE	0.00456621	0.00074239				0.000791139	0.000277162						0.0142857	5
Q9CWH6|PSA7L_MOUSE		0.00192678				0.00324675			0.00027115		0.000791139	0.00123762		5
Q9CYN2|SPCS2_MOUSE		0.000185598						0.00022748			0.0170068	0.000379363	0.00408163	5
Q9CZD3|SYG_MOUSE	0.00456621	0.000371195					0.000468165				0.00340136		0.00612245	5
Q9DAK9|PHP14_MOUSE		0.00192678	0.000672043		0.000272331		0.000554324						0.00204082	5
Q9QZD9|EIF3I_MOUSE		0.000371195				0.00158228		0.000773994			0.00170068		0.00408163	5
O35566|CD151_MOUSE		0.00192678			6.3259e-05		0.00370182					0.00126904	0.00204082	5
O35658|C1QBP_MOUSE		0.00584795			0.000669154	0.00324675					0.000566251	0.00113809		5
O55135|IF6_MOUSE		0.000371195				0.0150925					0.00170068	0.000379363	0.00204082	5
P46935|NEDD4_MOUSE				0.0125551		0.00162338			0.000542299		0.00340136		0.00408163	5
P55258|RAB8A_MOUSE					0.000352858		0.0102249	0.00125114	0.0027881			0.00227618		5
P56394|COX17_MOUSE		0.00192678			0.00039885		0.00171233				0.000791139		0.00408163	5
P62307|RUXF_MOUSE		0.000185598				0.000791139	0.00074184					0.00377569	0.00204082	5
P63260|ACTG_MOUSE		0.213873						0.0881349	0.140777		0.0530063	0.25		5
Q05722-2|CO9A1_MOUSE			0.00304136	0.00990099		0.00478793	0.00148368					0.000758725		5
Q60936-2|ADCK3_MOUSE	0.000376648				0.000529287		0.00140449	0.00111857			0.00120781			5
Q61166|MARE1_MOUSE	0.00456621	0.000185598							0.00121359			0.00291743	0.00816327	5
Q62348|TSN_MOUSE		0.000371195				0.000791139				0.000243823		0.0035138	0.00816327	5
Q6NZJ6-2|IF4G1_MOUSE					6.3259e-05			0.000341219			0.00249182	0.00126904	0.00408163	5
Q6P069-2|SORCN_MOUSE		0.000185598				0.00241452	0.000831486		0.00121359			0.00380711		5
Q78XF5|OSTC_MOUSE		0.000185598				0.000791139		0.00188921			0.000791139	0.00126904		5
Q80XI4|PI42B_MOUSE	0.00913242	0.00566143	0.000608273			0.00324675	0.00148368							5
Q8BP47|SYNC_MOUSE		0.00148478				0.00159242	0.000277162	0.00022748			0.00170068			5
Q8CHP8|PGP_MOUSE	0.0136986	0.000556793			6.3259e-05	0.00852672							0.1	5
Q8VEH3|ARL8A_MOUSE	0.00456621	0.00443305								8.12745e-05		0.000758725	0.00408163	5
Q91YH5-2|ATLA3_MOUSE				0.00190114				0.00111857	0.00027115		0.00135739	0.000379363		5
Q99KN9-2|EPN4_MOUSE		0.000835422				0.00159242	0.000468165	0.000341219			0.000849377			5
Q99P72|RTN4_MOUSE	0.0228311	0.00612472	0.00121655	0.00380228					0.00120052					5
Q9CPV4-3|GLOD4_MOUSE	0.0136986	0.00222717					0.00296736		0.000548927		0.00125			5
Q9CXV1|DHSD_MOUSE					0.000126518	0.00694444	0.00226665	0.00011374			0.000791139			5
Q9CZ30|OLA1_MOUSE	0.00456621	0.00194901					0.000277162	0.00011374					0.00408163	5
Q9WV98|TIM9_MOUSE	0.00456621	0.00111359			6.3259e-05			0.000745078			0.000283126			5
A2ASS6|TITIN_MOUSE	0.187571		0.0015528		0.25424		0.00327715			0.385992				5
O35098-2|DPYL4_MOUSE		0.00578035	0.00182482			0.000791139			0.00345362			0.00151745		5
P17095-1|HMGA1_MOUSE						0.00158228		0.00011374	0.00121359	0.000162549		0.0153485		5
P35282|RAB21_MOUSE		0.00157781	0.000608273			0.000791139	0.000277162		0.000580939					5
P35762|CD81_MOUSE	0.00913242	0.00960756		0.00190114			0.00171233		0.00121359					5
P39061-1|COIA1_MOUSE					0.000273823	0.000801282	0.00805499		0.00153374		0.000283126			5
P40336-2|VP26A_MOUSE				0.00190114		0.00162338	0.00418434					0.000379363	0.00612245	5
P63011|RAB3A_MOUSE	0.0319635	0.135317	0.00364964		0.000352858							0.000758725		5
P84084|ARF5_MOUSE	0.00456621	0.0389444				0.00160256						0.0101523	0.0326531	5
Q02819|NUCB1_MOUSE		0.000185598				0.00159242	0.00157681	0.00011374					0.00408163	5
Q3V3R1|C1TM_MOUSE	0.00569615				0.000529287		0.000468165					0.0016484	0.00204082	5
Q64522|H2A2B_MOUSE		0.0192678		0.0342205			0.0180155	0.00648317				0.195098		5
Q6WVG3|KCD12_MOUSE	0.00456621	0.00074239		0.00380228			0.00168166					0.00240712		5
Q8BFZ9|ERLN2_MOUSE			0.00121655	0.00190114		0.000791139	0.00621496						0.0204082	5
Q8BK64|AHSA1_MOUSE		0.00074239					0.000277162	0.00022748				0.00288602	0.00408163	5
Q8C1A5|THOP1_MOUSE		0.00102102								8.12745e-05	0.00340136	0.00224503	0.0428571	5
Q91VN4|CHCH6_MOUSE	0.00456621	0.00758867			0.000126518		0.000554324						0.00204082	5
Q99JI4|PSMD6_MOUSE						0.000801282	0.000468165	0.000631338			0.00120781		0.00816327	5
Q9CQM5|TXD17_MOUSE	0.00456621	0.000185598				0.00316456	0.00450263						0.00408163	5
Q9D6J6-2|NDUV2_MOUSE	0.0136986			0.00190114		0.0031747					0.00120781		0.00204082	5
Q9DAS9|GBG12_MOUSE		0.00663753		0.0095057			0.00309814	0.00011374					0.0102041	5
Q9DBC7|KAP0_MOUSE					0.000610904	0.000791139			0.000619579			0.00285461	0.0204082	5
Q9DC61|MPPA_MOUSE		0.00167084			0.000239688		0.00093633				0.000699793		0.00204082	5
Q9WV85|NDK3_MOUSE		0.00192678				0.000791139	0.00324801				0.000283126	0.00126904		5
Q9Z239|PLM_MOUSE	0.00456621				0.000429466		0.000277162	0.00011374			0.00153313			5
D3YZZ5|D3YZZ5_MOUSE		0.000371195				0.00714054	0.00223598	0.00011374					0.00408163	5
Q8JZU2|Q8JZU2_MOUSE				0.00380228			0.00795796	0.00300442			0.00158228		0.00204082	5
A2AQP0|MYH7B_MOUSE	0.0160056		0.00776398		0.0531194				0.00123916	0.0191257				5
P46460|NSF_MOUSE	0.0821918	0.236508	0.00425791				0.00110865					0.00316585		5
P54227|STMN1_MOUSE	0.0228311	0.0484965	0.00182482									0.00161699	0.0326531	5
P58771-2|TPM1_MOUSE				0.0684411			0.0466428	0.00447427			0.0127503	0.0527375		5
P60766-1|CDC42_MOUSE	0.000376648	0.0102347			0.000450251						0.00170068	0.00496897		5
P62696|CRBB2_MOUSE			0.679495			0.00324675		0.000258799			0.000791139	0.00758725		5
P97821|CATC_MOUSE		0.000371195				0.010109		0.000341219			0.000699793	0.00621423		5
Q11011|PSA_MOUSE	0.00913242	0.0186815			6.3259e-05	0.00852672							0.00204082	5
Q3U9G9|LBR_MOUSE		0.000185598				0.00237342				0.000162549	0.000283126	0.0139383		5
Q61699-2|HS105_MOUSE		0.0176151				0.000791139	0.00309814	0.00011374				0.00253807		5
Q61735-2|CD47_MOUSE	0.00456621	0.00986396				0.000791139			0.00027115			0.00237571		5
Q63886|UD11_MOUSE				0.00380228		0.00487013	0.00859202	0.0395116			0.0126582			5
Q6P8U6|LIPP_MOUSE		0.000556793	0.000241546			0.120939					0.10034	0.0384404		5
Q7TQ48-2|SRCA_MOUSE	0.0104958		0.00631508		0.00282287				0.000277778	0.00655391				5
Q8K370|ACD10_MOUSE					0.000176429	0.000801282	0.00692264	0.00022748			0.000791139			5
Q8VCA8|SCRN2_MOUSE						0.00158228	0.0222361	0.000559284			0.00141563		0.00204082	5
Q91VC3|IF4A3_MOUSE		0.00129918				0.000791139	0.00277162					0.0186586	0.0102041	5
Q9CQ52|CEL3B_MOUSE		0.00111359	0.000241546			0.0486054					0.0510204	0.00753845		5
Q9CQC9|SAR1B_MOUSE		0.00192678			0.000544662		0.000831486	0.00565723			0.00158228			5
Q9CR35|CTRB1_MOUSE		0.00129918	0.000483092			0.117464					0.202381	0.0301538		5
Q9D0M5|DYL2_MOUSE	0.00456621	0.0193789			6.3259e-05		0.00121349						0.0102041	5
Q9D967|MGDP1_MOUSE		0.000835422			0.000879717		0.000468165		0.000309789			0.00323397		5
Q9JM62-2|REEP6_MOUSE				0.00190114			0.00166297	0.00585705			0.00344768		0.00204082	5
Q9R0P9|UCHL1_MOUSE	0.0365297	0.0903707	0.00537055									0.000379363	0.0285714	5
Q9R0Q3|TMED2_MOUSE						0.00935896	0.00370182	0.00022748			0.00680272		0.00204082	5
E9PVU0|E9PVU0_MOUSE			0.00790754		0.000821468	0.00560897	0.0440191		0.000766871					5
Q9CPN9|Q9CPN9_MOUSE		0.000927988				0.0438175		0.00011374			0.0255102	0.013287		5
B2RSH2|GNAI1_MOUSE	0.0228311	0.0624954		0.0182585			0.00332594			0.000764334				5
O08573-2|LEG9_MOUSE		0.000185598				0.00158228	0.00138581	0.00825444			0.00378905			5
O08914|FAAH1_MOUSE		0.000185598				0.000791139	0.000554324	0.00270969			0.000699793			5
P61458|PHS_MOUSE		0.000185598				0.000791139	0.0191867	0.00516548			0.00498364			5
P62849|RS24_MOUSE						0.0119279	0.00249446	0.00440973			0.0167218	0.00227618		5
P63321|RALA_MOUSE	0.0136986	0.0224198				0.00162338	0.00300849		0.000277778					5
Q571I9|A16A1_MOUSE						0.00725316	0.00148368	0.000372539			0.00153313	0.00161699		5
Q8CGP0|H2B3B_MOUSE	0.00835073	0.0595041						0.0195023	0.0389385			0.0456853		5
Q8K5B2|MCFD2_MOUSE							0.000277162	0.00160485			0.00435722	0.00126904	0.00204082	5
Q921M7|FA49B_MOUSE	0.0136986	0.0275017				0.00158228						0.0119414	0.0163265	5
Q922E4|PCY2_MOUSE	0.00456621	0.000371195					0.000277162	0.00370298			0.00398083			5
Q99KC8|VMA5A_MOUSE	0.00456621	0.000371195				0.00852672	0.00121349		0.00257615					5
Q9CY27|TECR_MOUSE		0.00615154					0.00342466	0.00256223			0.00293967		0.00408163	5
Q9D6Y9|GLGB_MOUSE	0.0136986			0.00190114			0.00110865	0.00560035			0.00695573			5
Q9R062|GLYG_MOUSE	0.000376648	0.00111359			6.3259e-05				0.00728696	0.00068306				5
Q9WTI7-2|MYO1C_MOUSE				0.0049505			0.0165836		0.0332813	0.00546448		0.000379363		5
O09172|GSH0_MOUSE						0.00160256	0.00324801	0.00256463	0.000277778				0.00408163	5
O35855|BCAT2_MOUSE				0.00570342	0.000787333		0.0261677				0.00340136		0.0204082	5
O70439|STX7_MOUSE	0.00456621	0.00102102					0.00669051		0.000858717			0.000758725		5
P17225|PTBP1_MOUSE							0.00587883	0.000745078	0.00394412		0.000283126	0.00620659		5
P46656|ADX_MOUSE				0.00760456			0.00249446	0.00470686			0.00457323		0.00408163	5
P51863|VA0D1_MOUSE	0.0136986	0.05164	0.00121655				0.0070088	0.00022748						5
P55050|FABPI_MOUSE		0.00241277				0.174194	0.000277162	0.00320969			0.000283126			5
Q8QZR3|EST2A_MOUSE		0.00074239				0.0623755	0.00138581	0.0205919			0.00955997			5
Q91XV3|BASP1_MOUSE	0.0319635	0.168645	0.00908442									0.00491378	0.0387755	5
Q99J08|S14L2_MOUSE	0.00456621					0.000801282	0.00138581	0.0291727			0.0202727			5
Q9ET01|PYGL_MOUSE	0.00263654						0.011918	0.0663411			0.0379891	0.000758725		5
Q9JLZ3|AUHM_MOUSE	0.0182648	0.00601086			0.000253037		0.0176943	0.000786763						5
Q9JM14|NT5C_MOUSE		0.00120662				0.00401708			0.000555555			0.0066171	0.00612245	5
Q9JMH6-2|TRXR1_MOUSE		0.000371195				0.0218718	0.00273482	0.00022748				0.000379363		5
Q9R0H2-2|MUCEN_MOUSE					0.000302947		0.00251314		0.00294139		0.00170068	0.000379363		5
O08601-2|MTP_MOUSE		0.00315516				0.260609	0.00249446	0.00981931			0.0115108			5
P19123|TNNC1_MOUSE	0.000753296		0.000608273		0.0136604				0.00547759	0.00051308				5
P51859|HDGF_MOUSE				0.00570342			0.00402749	0.00100147				0.0095348	0.00408163	5
P54869|HMCS2_MOUSE				0.00190114			0.011413	0.115768			0.0861107		0.0714286	5
Q8K3J1|NDUS8_MOUSE	0.00456621	0.00334076			0.00284972		0.00900093	0.00138678						5
Q8VCC2|EST1_MOUSE						0.00242466	0.00554324	0.022345	0.0027881		0.0142577			5
Q99L04|DHRS1_MOUSE	0.00456621					0.00400641	0.00198949	0.00479506			0.00348988			5
Q9DCM2|GSTK1_MOUSE					0.000316295		0.0102494	0.0109812			0.00595464		0.00204082	5
Q9EQI5|Q9EQI5_MOUSE					0.000273823	0.000791139	0.000468165		0.00349694			0.00788613		5
P53657|KPYR_MOUSE		0.000185598				0.0192948	0.00121	0.00860451			0.00667956			5
Q01405|SC23A_MOUSE		0.00074239				0.00883544		0.00490084			0.00608213	0.00186567		5
Q64133|AOFA_MOUSE	0.00913242	0.008145				0.140247	0.000277162		0.00140764					5
Q9R257|HEBP1_MOUSE		0.000371195					0.000745326	0.00885052			0.0031576	0.00377569		5
Q61941|NNTM_MOUSE					0.0154116		0.127537	0.0160104	0.000826705		0.0152152			5
Q8BW75|AOFB_MOUSE		0.00074239				0.0406308	0.00304878	0.0276327			0.0143922			5
Q8VC28|AK1CD_MOUSE		0.000371195				0.0596278	0.00166297	0.0064756			0.00730405			5
Q91XE8|TM205_MOUSE				0.00685164			0.00492966	0.00287694			0.00542453		0.00408163	5
Q9CZN7|Q9CZN7_MOUSE		0.000185598				0.000791139	0.0202434	0.0126213			0.00711329			5
P04247|MYG_MOUSE	0.0113065		0.00388199		0.0393004				0.00523697	0.00540783				5
Q80Y14|GLRX5_MOUSE		0.00139221			0.000526859		0.0101706	0.0019333			0.00199895			5
Q99MR8|MCCA_MOUSE				0.00380228	0.00316025		0.0680479	0.00600181			0.00886616			5
O55125|NIPS1_MOUSE	0.00456621	0.0100496					0.02241	0.0157929			0.0146192			5
P16332|MUTA_MOUSE				0.00190114	0.00128507		0.0265252	0.00863033			0.00623171			5
P34914|HYES_MOUSE					0.00371366	0.0484099	0.0303452	0.0588995			0.0453706			5
P35505|FAAA_MOUSE					0.00199579		0.0870585	0.068306		0.00068306	0.0405493			5
Q8R4N0|CLYBL_MOUSE				0.00190114	0.00200413		0.0258971	0.00282439			0.00366652			5
Q9CXN7|PBLD2_MOUSE		0.000371195				0.0330812	0.0164825	0.0207897			0.0158922			5
Q91WU0|Q91WU0_MOUSE				0.0175056		0.0834936	0.0117387	0.0393774			0.0269132			5
P85094|ISC2A_MOUSE					0.00118767		0.0299953	0.00723894			0.00849774		0.00408163	5
Q91ZA3|PCCA_MOUSE				0.00190114	0.00281816		0.0776159	0.0130227			0.0178747			5
Q561M1|Q561M1_MOUSE		0.00148478			0.000273823	0.00158228		0.00011374	0.00027115					5
A2ASS6-2|TITIN_MOUSE			0.00912409		0.103779	0.0039557					0.00396761	0.00189681		5
Q60676|PPP5_MOUSE		0.00436224	0.00121655		0.000273823				0.000277778				0.0142857	5
Q3UNZ8|QORL2_MOUSE					0.00164294	0.00694444	0.0726454	0.00011374			0.00125			5
Q60928|GGT1_MOUSE		0.000185598		0.00190114	0.000547645	0.01468	0.0567809							5
P50516|VATA_MOUSE	0.0547945	0.175968	0.00729927		0.00109529		0.113657							5
Q91VT4|CBR4_MOUSE		0.00167084			0.000273823		0.00292582	0.00319357			0.00126604			5
P35576|G6PC_MOUSE					0.000547645	0.0048285	0.012171	0.00256463			0.00181625			5
Q7TNG8|LDHD_MOUSE				0.00190114	0.00109529		0.044073	0.00346849			0.00415656			5
O35488|S27A2_MOUSE					0.00355969	0.000801282	0.166747	0.0360146			0.0272786			5
Q8BH00|AL8A1_MOUSE					0.000547645		0.0654751	0.0380108	0.000309789		0.0245537			5
Q9DCG6|PBLD1_MOUSE					0.000547645	0.00237342	0.0244827	0.0226442			0.0165347			5
Q9DCM0|ETHE1_MOUSE					0.000547645	0.000791139	0.0301319	0.00587194			0.00737936			5
Q71RI9-2|KAT3_MOUSE					0.000821468		0.0427245	0.0195039			0.00945451		0.00204082	5
Q99J99|THTM_MOUSE		0.0027622			0.000547645		0.0374445	0.012492			0.0110781			5
Q9Z2V4|PCKGC_MOUSE					0.0024644	0.0109925	0.0882519	0.0140917			0.00947873			5
P00342|LDHC_MOUSE	0.00456621	0.00167084							0.000766871				0.242857	4
Q8BX02-2|KANK2_MOUSE		0.000556793							0.00153374		0.000566251	0.00126904		4
F6SAC3|F6SAC3_MOUSE		0.00192678	0.0015528				0.00171233			9.0744e-05				4
Q5FWK3|RHG01_MOUSE		0.000927988	0.00121655						0.00284291			0.000758725		4
O35955|PSB10_MOUSE		0.000371195				0.0170534			0.00153374			0.00161699		4
P08556|RASN_MOUSE	0.00456621	0.00668244						0.000773994	0.00351421					4
P27573|MYP0_MOUSE	0.00107254			0.0445545	0.00245098					0.00455208				4
P97425|ECP2_MOUSE		0.000185598				0.0055684			0.00215332			0.00486943		4
Q9JIW9|RALB_MOUSE							0.00157333		0.00211468		0.000283126		0.00816327	4
Q9R0U0-2|SRS10_MOUSE						0.000801282			0.0013158			0.00237571	0.00204082	4
Q5EBG6|HSPB6_MOUSE	0.00301318		0.000241546		0.00560997					0.00225837				4
Q9JK37|MYOZ1_MOUSE	0.00927623		0.000608273		0.00408497					0.0132012				4
A3KGU5|A3KGU5_MOUSE	0.333333	0.331662	0.0126539						0.23385					4
O35744|CHIL3_MOUSE	0.00301318					0.000791139			0.0041419			0.0289128		4
O88990|ACTN3_MOUSE	0.0580643				0.0272331	0.00961697				0.0720476				4
Q64518-2|AT2A3_MOUSE						0.00158228			0.00576973	8.12745e-05		0.0137627		4
P21279|GNAQ_MOUSE	0.0136986	0.0235561					0.00254381		0.00478492					4
Q61029-3|LAP2B_MOUSE				0.0182585		0.00316456			0.013935			0.0315759		4
Q6URW6-2|MYH14_MOUSE	0.00456621	0.00445434				0.117182			0.262417					4
Q8BI08|MAL2_MOUSE		0.00833106				0.000791139			0.0145069		0.000416667			4
Q8VCI0|PLBL1_MOUSE		0.000185598				0.0109514			0.000766871			0.0156178		4
P27005|S10A8_MOUSE	0.00321763					0.000791139			0.00513606			0.0183866		4
Q61001|LAMA5_MOUSE		0.000556793				0.00399679	0.0135825		0.0577394					4
Q62234-2|MYOM1_MOUSE	0.016637				0.0383494	0.000791139				0.0279352				4
F8WID5|F8WID5_MOUSE				0.0836502		0.156391			0.107967			0.0671461		4
Q14BI5|Q14BI5_MOUSE	0.0500902				0.0596471	0.00562017				0.0649454				4
P33267|CP2F2_MOUSE							0.00249446	0.0358119	0.0570679		0.0211914			4
P08905|LYZ2_MOUSE	0.00139179						0.0156096		0.0140417			0.00674804		4
Q64471|GSTT1_MOUSE							0.0147261	0.0134799	0.00418699		0.00942049			4
ALBU_HUMAN|				0.0437262	6.3259e-05			0.0017061	0.00123916					4
O08599-2|STXB1_MOUSE	0.114155	0.109827	0.0139903									0.00113809		4
O08810|U5S1_MOUSE		0.000556793				0.00158228						0.000379363	0.0142857	4
O54879|HMGB3_MOUSE		0.000185598				0.000791139						0.00126904	0.00408163	4
O88544|CSN4_MOUSE	0.00456621	0.000835422				0.000801282							0.00612245	4
P01897|HA1L_MOUSE						0.00694444	0.000554324			0.00136612		0.00507614		4
P01898|HA10_MOUSE				0.00190114				0.000559284	0.00242718		0.000791139			4
P02802|MT1_MOUSE		0.000371195				0.0138889		0.000773994					0.00204082	4
P11983-2|TCPA_MOUSE							0.00171233	0.000773994			0.000791139	0.0060698		4
P16254|SRP14_MOUSE		0.000371195				0.00158228					0.00170068	0.000379363		4
P21619-2|LMNB2_MOUSE				0.0049505			0.00074184				0.000416667	0.00186567		4
P31230|AIMP1_MOUSE	0.00456621	0.000185598						0.00011374					0.00408163	4
P35276|RAB3D_MOUSE		0.0244989	0.000241546			0.00237342					0.00340136			4
P52840|ST1A1_MOUSE							0.00110865	0.00541796			0.00474684	0.000379363		4
P54823|DDX6_MOUSE		0.000185598						0.00011374				0.000379363	0.00204082	4
P58021|TM9S2_MOUSE		0.000371195				0.00237342		0.000773994					0.00408163	4
P59108|CPNE2_MOUSE		0.00385356						0.000773994			0.000791139	0.00253807		4
P61082|UBC12_MOUSE	0.00456621	0.00074239				0.00158228							0.0122449	4
P61750|ARF4_MOUSE		0.00723831				0.00160256	0.00304878						0.0306122	4
P62311|LSM3_MOUSE		0.000185598		0.00190114		0.000791139							0.00204082	4
P63168|DYL1_MOUSE		0.00204157							0.00121359			0.00126904	0.0102041	4
P70696|H2B1A_MOUSE					0.00164474	0.0443038						0.0383156	0.0714286	4
P82198|BGH3_MOUSE		0.000556793	0.0015528	0.00380228		0.00316456								4
P84089|ERH_MOUSE				0.00190114			0.00171233					0.00126904	0.00612245	4
PRDX1_HUMAN|					0.00108932			0.00851393	0.00298265		0.0110759			4
Q08642|PADI2_MOUSE		0.000835422	0.000608273							8.12745e-05	0.00170068			4
Q3TDQ1|STT3B_MOUSE		0.000185598				0.000791139					0.000791139		0.00204082	4
Q4VAA2-2|CDV3_MOUSE		0.000185598						0.00022748			0.00340136		0.00204082	4
Q505F5|LRC47_MOUSE	0.00456621			0.00190114								0.00123762	0.00204082	4
Q5BKQ4|LIPR1_MOUSE			0.000241546			0.00316456					0.0408163	0.00380711		4
Q60749|KHDR1_MOUSE		0.000556793		0.00190114								0.00253807	0.0102041	4
Q61024|ASNS_MOUSE		0.000371195		0.00190114							0.0136054		0.0122449	4
Q62167|DDX3X_MOUSE							0.00234082	0.000776398			0.000416667	0.00379363		4
Q64176|EST1E_MOUSE						0.00158228	0.00138581	0.00147862			0.000849377			4
Q64464|CP3AD_MOUSE						0.00240385	0.000277162	0.00102366			0.0011325			4
Q6P3A8-2|ODBB_MOUSE					6.3259e-05		0.000277162	0.000568699			0.00158228			4
Q6P5F9|XPO1_MOUSE		0.000185598	0.000608273									0.00113809	0.0142857	4
Q70IV5-2|SYNEM_MOUSE					0.000272331	0.00240385			0.00153374		0.000416667			4
Q80UU9|PGRC2_MOUSE		0.000185598		0.00190114				0.00011374			0.000416667			4
Q8BFW7-4|LPP_MOUSE		0.000185598		0.00380228		0.000791139			0.000277778					4
Q99K85|SERC_MOUSE	0.00913242	0.00129918									0.00510204		0.00612245	4
Q99M28-2|RNPS1_MOUSE			0.000608273			0.000801282						0.00123762	0.00204082	4
Q99P72-1|RTN4_MOUSE	0.000695894				0.000544662					0.00136612		0.00126904		4
Q9CQE8|CN166_MOUSE		0.000371195				0.000791139						0.000758725	0.00408163	4
Q9CQN3|TOM6_MOUSE		0.000556793					0.000277162	0.00011374					0.00204082	4
Q9CT10|RANB3_MOUSE		0.000371195			6.3259e-05			0.00011374					0.00408163	4
Q9CXW3|CYBP_MOUSE		0.000927988				0.000791139						0.000379363	0.0142857	4
Q9D1M0|SEC13_MOUSE		0.000185598				0.000791139		0.00011374					0.00204082	4
Q9DBR7-2|MYPT1_MOUSE		0.000556793				0.00158228			0.000309789			0.000379363		4
Q9DBZ5|EIF3K_MOUSE						0.000791139		0.000258799				0.00126904	0.00408163	4
Q9EPL8|IPO7_MOUSE		0.000927988				0.000791139	0.000554324						0.00204082	4
Q9EST5-2|AN32B_MOUSE		0.000185598		0.00380228								0.00634518	0.00408163	4
Q9JK53|PRELP_MOUSE	0.00626305			0.00380228						0.00068306			0.00408163	4
Q9JKV1|ADRM1_MOUSE		0.000185598			6.3259e-05			0.00022748					0.00612245	4
Q9JKW0|AR6P1_MOUSE	0.00456621	0.000185598				0.000791139	0.000277162							4
Q9JMG7-2|HDGR3_MOUSE	0.00456621	0.00129918		0.00190114									0.00408163	4
Q9QUR7|PIN1_MOUSE	0.00456621	0.00074239								8.12745e-05			0.00408163	4
Q9QZZ6|DERM_MOUSE		0.00074239		0.00760456		0.00316456			0.000309789					4
Q9Z1G3|VATC1_MOUSE	0.00913242	0.00371195		0.00190114			0.000277162							4
D3YWT1|D3YWT1_MOUSE			0.00121655			0.000791139						0.000379363	0.00612245	4
G5E8R1|G5E8R1_MOUSE				0.0532319		0.0384615			0.0147222			0.0152284		4
Q6ZWZ4|Q6ZWZ4_MOUSE					6.3259e-05			0.000773994			0.00158228	0.00253807		4
Q9DCE9|Q9DCE9_MOUSE						0.000791139		0.00011374			0.000849377	0.000379363		4
A2A935-2|PRD16_MOUSE	0.00456621							0.000887733			0.000283126		0.00408163	4
A6H584|CO6A5_MOUSE		0.000185598		0.013308		0.00320565							0.0346939	4
ALDOA_RABIT|					0.0177015			0.000559284			0.00209938	0.00559702		4
D3YXK2|SAFB1_MOUSE		0.000371195		0.00190114								0.00374428	0.0122449	4
O35226-2|PSMD4_MOUSE		0.000556793				0.00160256		0.000673024					0.00816327	4
O35290|ECP3_MOUSE	0.000376648					0.00324675			0.001369			0.00247525		4
O88207|CO5A1_MOUSE	0.000695894	0.000556793		0.0213078		0.00237342								4
O88441|MTX2_MOUSE		0.00074239			0.000302947		0.000277162						0.00204082	4
O88958|GNPI1_MOUSE		0.000371195				0.00158228	0.00370182						0.0142857	4
P00416|COX3_MOUSE		0.00422476			0.000189777		0.00342466				0.000791139			4
P01902|HA1D_MOUSE				0.0049505		0.00162338			0.00110448			0.00123762		4
P03911|NU4M_MOUSE					0.000316295	0.00694444	0.00198949				0.000791139			4
P08121|CO3A1_MOUSE	0.000695894			0.0472085	0.000126518	0.0138889								4
P15379-10|CD44_MOUSE		0.000371195				0.000791139			0.000309789			0.00240712		4
P17918|PCNA_MOUSE		0.000185598				0.00158228						0.00202776	0.00408163	4
P26369|U2AF2_MOUSE				0.00190114		0.00159242						0.00126904	0.00816327	4
P28481-1|CO2A1_MOUSE	0.0155393		0.00304136			0.00324675		0.00011374						4
P46412|GPX3_MOUSE		0.000371195				0.00158228	0.027477		0.00027115					4
P50608|FMOD_MOUSE	0.0137708		0.00121655									0.000379363	0.00408163	4
P54310-2|LIPS_MOUSE				0.0905771			0.000468165			0.00136612			0.00204082	4
P61021|RAB5B_MOUSE		0.00371242					0.00093633		0.000309789			0.000758725		4
P61022|CHP1_MOUSE		0.000185598		0.00190114		0.00241452		0.00011374						4
P62317|SMD2_MOUSE		0.000185598				0.000791139						0.00418647	0.0142857	4
P62983|RS27A_MOUSE		0.0326652				0.0142405	0.015411	0.0106722						4
P63030|MPC1_MOUSE		0.000371195			0.000253037		0.00309814	0.000341219						4
P68433|H31_MOUSE						0.00240385				0.00105657		0.0414179	0.022449	4
Q3UJU9|RMD3_MOUSE		0.000556793				0.000791139	0.00102249	0.00022748						4
Q569Z6|TR150_MOUSE		0.000185598						0.00011374				0.00161699	0.00612245	4
Q60870|REEP5_MOUSE					0.000189777		0.00198949			0.00068306		0.00126904		4
Q60994|ADIPO_MOUSE				0.00570342	0.000732413				0.00027115	0.00136612				4
Q61387|COX7R_MOUSE		0.00192678			0.000352858		0.00700965	0.000258799						4
Q61739-2|ITA6_MOUSE		0.000371195		0.00190114		0.00399679			0.000309789					4
Q6P1F6|2ABA_MOUSE		0.00612565					0.00093633					0.00113809	0.00612245	4
Q6ZWM4|LSM8_MOUSE		0.000371195				0.00158228						0.00275507	0.00408163	4
Q80W21|GSTM7_MOUSE							0.0188356	0.0186146			0.00791139		0.0571429	4
Q8BMS4|COQ3_MOUSE					0.0004636		0.000468165	0.000559284			0.000566251			4
Q8R0W0|EPIPL_MOUSE		0.00074239				0.00319499		0.000341219			0.000849377			4
Q8R3P0|ACY2_MOUSE	0.00913242	0.000371195				0.000791139	0.002038							4
Q91VM9-2|IPYR2_MOUSE					0.000626681		0.00445104	0.000517598			0.000416667			4
Q99MQ4|ASPN_MOUSE	0.000695894	0.000185598		0.0137033		0.000791139								4
Q9CPT4|CS010_MOUSE						0.00237342	0.00171233	0.00011374			0.0041925			4
Q9CQD1|RAB5A_MOUSE		0.00426921					0.00140449		0.000619579			0.00113809		4
Q9CS42|PRPS2_MOUSE		0.000185598					0.000554324					0.0016484	0.00408163	4
Q9CWK8|SNX2_MOUSE		0.000371195					0.000468165			0.000243823		0.00490057		4
Q9CYZ2|TPD54_MOUSE		0.000371195				0.000791139						0.0016484	0.00204082	4
Q9D0R2|SYTC_MOUSE		0.000371195				0.00399679		0.000454959			0.000416667			4
Q9D0T1|NH2L1_MOUSE				0.00190114			0.000277162					0.0016484	0.00408163	4
Q9D8B4|NDUAB_MOUSE		0.00074239			0.000569332	0.00158228	0.00254381							4
Q9DB05|SNAA_MOUSE	0.0136986	0.00668198					0.00140449						0.00204082	4
Q9QYF1|RDH11_MOUSE							0.000277162	0.00177547			0.000283126		0.00612245	4
Q9QZS0|CO4A3_MOUSE				0.00190114		0.000791139	0.000277162		0.00270496					4
Q9R0P6|SC11A_MOUSE						0.000791139					0.00211735	0.00126904	0.00612245	4
Q9Z1Z0-2|USO1_MOUSE						0.000801282		0.000517598			0.00396761		0.00204082	4
Q9Z2Z6|MCAT_MOUSE					0.000569332		0.00171233	0.00257165			0.00158228			4
D3YYL7|D3YYL7_MOUSE		0.00192678						0.000776398			0.00249182	0.00126904		4
Q3U2G2|Q3U2G2_MOUSE		0.0315613		0.0114068				0.000682439					0.0959184	4
O08583-2|THOC4_MOUSE			0.00182482	0.00190114						8.12745e-05		0.00529315		4
O70325-2|GPX41_MOUSE	0.00913242	0.000556793					0.00356282						0.0591837	4
O70443|GNAZ_MOUSE	0.00456621	0.0135764	0.00182482									0.000379363		4
O88487|DC1I2_MOUSE		0.0029478					0.000468165		0.00027115				0.00408163	4
O88643|PAK1_MOUSE	0.00913242	0.00677501				0.000801282			0.000548927					4
O89017|LGMN_MOUSE							0.00298131	0.00022748				0.00202776	0.00204082	4
O89086|RBM3_MOUSE		0.000835422							0.00027115			0.00592119	0.00408163	4
P05208|CEL2A_MOUSE		0.000371195				0.0666315					0.0629252	0.040827		4
P08553|NFM_MOUSE	0.26484	0.207495	0.0115572									0.00417299		4
P14873|MAP1B_MOUSE	0.100457	0.093617	0.006691									0.000379363		4
P35802|GPM6A_MOUSE	0.0182648	0.0635609					0.000277162					0.000379363		4
P40240|CD9_MOUSE		0.00269186			0.000273823		0.00093633		0.00130917					4
P46660|AINX_MOUSE	0.141553	0.221415	0.006691									0.00379363		4
P48024|EIF1_MOUSE									0.000548927		0.00170068	0.00161699	0.00204082	4
P48774|GSTM5_MOUSE	0.00456621	0.0121615					0.00851229						0.0836735	4
P50172|DHI1_MOUSE							0.00194013	0.0171634	0.00242718		0.0126582			4
P63044|VAMP2_MOUSE	0.0228311	0.0863714	0.0109489									0.00113809		4
Q00612|G6PD1_MOUSE	0.00456621			0.00760456						0.00068306		0.00605187		4
Q3ULJ0-2|GPD1L_MOUSE		0.00378276				0.00158228	0.00389282					0.000379363		4
Q60766-2|IRGM1_MOUSE							0.000468165	0.000818083	0.000309789		0.000982918			4
Q61548-2|AP180_MOUSE	0.00913242	0.0827889	0.00121655								0.000416667			4
Q61553|FSCN1_MOUSE	0.0182648	0.0399604	0.000608273	0.0049505										4
Q61644|PACN1_MOUSE	0.0228311	0.0691117	0.00243309									0.000758725		4
Q6P8X1|SNX6_MOUSE						0.00158228	0.00316882		0.000277778			0.00113809		4
Q6PIE5|AT1A2_MOUSE	0.26484	0.518564				0.0348101				0.000240848				4
Q7TPZ8|CBPA1_MOUSE		0.000185598				0.0428094					0.0459184	0.0132112		4
Q7TQD2|TPPP_MOUSE	0.0273973	0.0638382	0.00121655						0.00027115					4
Q7TSV4|PGM2_MOUSE		0.000927988				0.00800373					0.00170068	0.00113809		4
Q8BGQ7|SYAC_MOUSE		0.000371195						0.00289308			0.000416667		0.00612245	4
Q8C0M9|ASGL1_MOUSE	0.0136986	0.012741										0.00126904	0.0346939	4
Q8CI51-2|PDLI5_MOUSE			0.00182482		0.00736852	0.000791139			0.000277778					4
Q8K021|SCAM1_MOUSE	0.00456621	0.014434	0.000608273										0.00204082	4
Q8K1M6-2|DNM1L_MOUSE	0.00456621	0.022442										0.000379363	0.00408163	4
Q8VCT3|AMPB_MOUSE		0.000185598				0.00932801	0.00074184						0.00204082	4
Q924M7|MPI_MOUSE		0.000185598			0.000879717	0.00160256							0.0244898	4
Q99KP6-2|PRP19_MOUSE						0.00694444		0.000559284				0.00288602	0.0122449	4
Q9CPW4|ARPC5_MOUSE		0.00248358				0.000791139	0.00171233					0.00583487		4
Q9CQX8|RT36_MOUSE		0.00129918			0.00322594		0.00138581				0.000283126			4
Q9CWF2|TBB2B_MOUSE	0.00913242	0.944517	0.0517032				0.0736301							4
Q9CZW5|TOM70_MOUSE		0.0153398					0.000277162	0.000773994					0.00408163	4
Q9DCB1-2|HMGN3_MOUSE		0.0029478					0.000468165		0.00242718			0.000379363		4
Q9DCP2|S38A3_MOUSE	0.00456621	0.00192678						0.00244849			0.00198188			4
Q9EQF6|DPYL5_MOUSE	0.0136986	0.01766	0.000608273										0.00408163	4
Q9ERD7|TBB3_MOUSE	0.0502283	0.75343	0.0431873										0.271429	4
Q9ESB3|HRG_MOUSE				0.00190114			0.000277162		0.00140764		0.000416667			4
Q9QYJ0|DNJA2_MOUSE		0.00682359		0.00190114	0.000176429								0.0142857	4
Q9WTX5|SKP1_MOUSE	0.00913242	0.00638206					0.000468165						0.00408163	4
Q9Z0F7|SYUG_MOUSE	0.0410959	0.000185598		0.0342582						0.00775451				4
Q9Z2M7|PMM2_MOUSE		0.000371195				0.00478741		0.000559284			0.00198381			4
Q3UJB0|Q3UJB0_MOUSE						0.00159242					0.000566251	0.00224503	0.00612245	4
FABPH_HUMAN|	0.00139179				0.000176429				0.00180116	0.000422336				4
P03921|NU5M_MOUSE					0.000506073		0.0031995	0.00011374			0.000791139			4
P07146|TRY2_MOUSE		0.00148478				0.0607305					0.0663265	0.0189598		4
P08551|NFL_MOUSE	0.228311	0.195633	0.0147261									0.00265554		4
P14901|HMOX1_MOUSE						0.00237342	0.00074184			0.000243823		0.0145793		4
P28076|PSB9_MOUSE		0.000371195				0.00479808					0.000283126	0.0026244		4
P28661-2|SEPT4_MOUSE		0.00501207					0.000468165		0.00178808			0.00126904		4
P50136|ODBA_MOUSE				0.0049505	0.000985449		0.0074184				0.0151812			4
P50446|K2C6A_MOUSE			0.0155302				0.00110865	0.0017061			0.00316456			4
P58389|PTPA_MOUSE		0.0029478		0.00190114								0.0016484	0.0122449	4
P61804|DAD1_MOUSE							0.00198949	0.000773994				0.00288602	0.00204082	4
P61961|UFM1_MOUSE							0.000277162	0.00104556			0.00340136	0.00367616		4
P62627|DLRB1_MOUSE	0.00456621	0.00591783					0.00121349					0.000379363		4
P70414|NAC1_MOUSE	0.00456621	0.00120662			0.000400341		0.00121							4
Q60936|ADCK3_MOUSE					0.0010745		0.00110865	0.00454808			0.00226501			4
Q64FW2|RETST_MOUSE		0.000185598				0.00403789	0.000554324	0.0016745						4
Q6PDN3-2|MYLK_MOUSE							0.00380582		0.00229819	8.12745e-05		0.000379363		4
Q6PDN3-3|MYLK_MOUSE		0.00371195		0.0304183		0.1021			0.00166667					4
Q6ZQM8|UD17C_MOUSE		0.000556793				0.0306261	0.0188166						0.022449	4
Q8BGT5|ALAT2_MOUSE							0.000831486	0.00301719			0.000982918		0.00204082	4
Q8CGP5|H2A1F_MOUSE				0.0665399		0.13361	0.0537276					0.226329		4
Q91WG0|EST2C_MOUSE		0.00185598				0.179882	0.00249446	0.00204732						4
Q91WK5|GCSH_MOUSE		0.000371195				0.000791139	0.00352168	0.00137401						4
Q91X79|CELA1_MOUSE		0.00148478				0.0764243					0.0255102	0.0157493		4
Q99J39-2|DCMC_MOUSE					6.3259e-05		0.000554324	0.00138678			0.00243166			4
Q9CYH2|F213A_MOUSE		0.00266917		0.0144562			0.00270414						0.0204082	4
Q9D6F9|TBB4A_MOUSE	0.0776256	0.759903	0.0535771									0.0201062		4
Q9D6U8|F162A_MOUSE					0.00166705		0.00223598	0.000559284			0.000283126			4
Q9JHJ0|TMOD3_MOUSE						0.00240385	0.00121349		0.00236902			0.000758725		4
Q9WTR5|CAD13_MOUSE		0.00266917		0.00190114	0.000990459				0.00218908					4
B2RS76|B2RS76_MOUSE		0.00111359				0.036873					0.0612245	0.0113456		4
Q99J77|Q99J77_MOUSE						0.00241452					0.00170068	0.0051622	0.00204082	4
O08691|ARGI2_MOUSE		0.00074239				0.156417	0.00363001				0.00170068			4
O88456|CPNS1_MOUSE					6.3259e-05		0.00093633		0.00419362			0.00123762		4
P09803|CADH1_MOUSE		0.00111359				0.0346533	0.00198949		0.00027115					4
P15327|PMGE_MOUSE					0.000176429				0.00653811			0.00313471	0.00204082	4
P15508|SPTB1_MOUSE		0.000835422			0.00122181				0.0039474			0.00199635		4
P24668|MPRD_MOUSE						0.000791139	0.000745326	0.00137737				0.00488237		4
P60202|MYPR_MOUSE	0.100457	0.0931305	0.00868721									0.000379363		4
P61922|GABT_MOUSE		0.0333024					0.0483459	0.0123811					0.0102041	4
Q571F8|GLSL_MOUSE		0.00167084					0.000554324	0.0103039			0.00322279			4
Q8K0C5|ZG16_MOUSE		0.00167038				0.0908895					0.0102041	0.00821085		4
Q99PL5-2|RRBP1_MOUSE				0.0125551	0.000337081				0.00151693			0.00291743		4
Q9DBB8|DHDH_MOUSE				0.00380228			0.000831486	0.00718184			0.00275698			4
Q9WVD5|ORNT1_MOUSE						0.000801282	0.001019	0.00500977			0.00199895			4
Q9Z1D1|EIF3G_MOUSE								0.000559284			0.0109039	0.00696532	0.0102041	4
E9Q7L0|E9Q7L0_MOUSE	0.0136986	0.0319352			0.00438614		0.00187266							4
G3X9Y6|G3X9Y6_MOUSE						0.0104284	0.00518465	0.00350615			0.000849377			4
O88451|RDH7_MOUSE						0.00324675	0.00304878	0.0259959			0.0169483			4
P25688|URIC_MOUSE							0.00554324	0.0771914			0.0494558	0.000758725		4
P35441|TSP1_MOUSE	0.00208768		0.000608273						0.00116851			0.0185041		4
P97364|SPS2_MOUSE							0.000554324	0.00642882			0.00232426		0.00408163	4
Q3UZZ6|ST1D1_MOUSE						0.000801282	0.0349378	0.000559284			0.0030401			4
Q61176|ARGI1_MOUSE							0.011918	0.109755			0.0874107	0.000379363		4
Q64374|RGN_MOUSE						0.000791139	0.00997783	0.0891566			0.073865			4
Q64516-1|GLPK_MOUSE		0.000371195					0.0617033	0.00223618			0.000416667			4
Q8CHR6|DPYD_MOUSE						0.00478793	0.000831486	0.0107084			0.00728105			4
Q920E5|FPPS_MOUSE	0.00456621						0.000277162	0.00753367			0.00317364			4
Q921I0|ORML1_MOUSE						0.000801282	0.00176084	0.00119062			0.00338339			4
Q9D0F3|LMAN1_MOUSE							0.000277162	0.00387936			0.0270594		0.00204082	4
Q9DCV4|RMD1_MOUSE					0.000126518		0.0024235	0.00207836			0.000283126			4
Q9EQF5|DPYS_MOUSE		0.00192678					0.00304878	0.0343504			0.0281189			4
Q9QXG4|ACSA_MOUSE			0.000608273				0.00473866	0.00358924			0.00281521			4
P16675|PPGB_MOUSE						0.00158228	0.00375731	0.000673024				0.00598932		4
P49935|CATH_MOUSE							0.00745131	0.00131378	0.00120052			0.00931726		4
Q64459|CP3AB_MOUSE						0.00725316	0.000831486	0.0281315			0.0186924			4
Q6ZWY3|RS27L_MOUSE						0.00809607	0.00280899	0.00329116			0.0123167			4
Q8R0F8|FAHD1_MOUSE						0.00773558	0.0171923	0.00159208			0.00158228			4
Q8VDJ3|VIGLN_MOUSE							0.000831486	0.0130237			0.0793581	0.00186567		4
Q9CQZ6|NDUB3_MOUSE		0.00369019			0.00173865		0.00555579	0.00022748						4
Q9JLJ5|ELOV1_MOUSE					0.000273823		0.00316185	0.00133568	0.005193					4
Q91WT7|Q91WT7_MOUSE				0.00380228			0.00973804	0.023576			0.0139916			4
O70475|UGDH_MOUSE						0.0609053	0.00296262	0.00486835			0.00323188			4
P97872|FMO5_MOUSE						0.00853687	0.00194013	0.0306897			0.0229041			4
Q8BGH2|SAM50_MOUSE		0.00369019			0.00210986		0.0162074	0.00022748						4
Q8BWQ1|UD2A3_MOUSE						0.00801387	0.00138581	0.0198718			0.0118361			4
Q8BXK9|CLIC5_MOUSE					0.000547645	0.0048285	0.00627867		0.0444529					4
Q8CIM7|CP2DQ_MOUSE						0.00160256	0.00713261	0.0391911			0.0215216			4
Q9D3B1|HACD2_MOUSE				0.0049505			0.00195533	0.00249258			0.00296672			4
Q9DBL7|COASY_MOUSE							0.00984149	0.00226415			0.00219072		0.00204082	4
Q9DC50|OCTC_MOUSE						0.00316456	0.0187741	0.00834935			0.00326499			4
Q9DCZ4|APOO_MOUSE	0.00456621	0.00951499			0.00159635		0.00998662							4
Q9WUR2-2|ECI2_MOUSE					0.0010745		0.0095844	0.00815319			0.00597977			4
O09173|HGD_MOUSE				0.00190114			0.0593784	0.0355043			0.0230194			4
P30115|GSTA3_MOUSE							0.0235147	0.0338035	0.00123916		0.0257534			4
Q80XL6|ACD11_MOUSE						0.00320513	0.0155874	0.0114224			0.00657217			4
Q8BJ64|CHDH_MOUSE						0.00560897	0.065999	0.00924985			0.00724581			4
Q8K154|Q8K154_MOUSE						0.0298547	0.000554324	0.0152857			0.00951184			4
P38060|HMGCL_MOUSE					0.000400341		0.0221774	0.0168893			0.0108692			4
Q9DBL1|ACDSB_MOUSE					0.0010745		0.0122226	0.00293717			0.00296672			4
Q9DCS2|CP013_MOUSE				0.00190114			0.020025	0.00620738			0.015925			4
Q99K67|AASS_MOUSE					0.000674164		0.0596406	0.0389045			0.0276369			4
Q9D6J6|NDUV2_MOUSE		0.0194715			0.0058719		0.0342887	0.00376227						4
Q9QXX4|CMC2_MOUSE					0.00471335		0.0657968	0.0376041			0.0239693			4
F6XXE6|F6XXE6_MOUSE	0.000753296				0.000273823			0.0015528			0.000791139			4
O88696|CLPP_MOUSE					0.000273823		0.00270414	0.00022748			0.000791139			4
Q8R001-2|MARE2_MOUSE	0.00913242	0.00640428	0.000608273		0.000273823									4
Q8R0N6-2|HOT_MOUSE					0.000273823		0.00684931	0.00232198			0.000699793			4
P28825|MEP1A_MOUSE		0.000185598			0.00191676	0.000791139	0.0914234							4
Q8K0L3-2|ACSM2_MOUSE				0.00190114	0.00328587		0.266601						0.00204082	4
Q9WUR9|KAD4_MOUSE		0.000185598			0.000273823		0.0198324	0.00011374						4
Q3TC72|FAHD2_MOUSE		0.00157781			0.000547645		0.0127582						0.00612245	4
Q3TLP5-2|ECHD2_MOUSE					0.00109529		0.0103427	0.00369597			0.00351501			4
Q99KQ4|NAMPT_MOUSE					0.000273823		0.00754416	0.00103279			0.00135739			4
Q9DCS3|MECR_MOUSE					0.000273823		0.0051618	0.000818083			0.00368449			4
Q9DCY0|KEG1_MOUSE					0.00109529		0.063668	0.00105498			0.000416667			4
Q9Z2I8|SUCB2_MOUSE					0.00191676		0.0941552	0.0223047			0.0133281			4
Q3U3J1|Q3U3J1_MOUSE					0.00109529		0.0202097	0.0218465			0.00339751			4
P56389|CDD_MOUSE		0.000371195			0.000273823	0.0285513	0.0243606							4
Q3V0K9|PLSI_MOUSE		0.00129918			0.000273823	0.0229306	0.0153111							4
Q61847-2|MEP1B_MOUSE		0.00111359			0.000547645	0.0269167	0.0526299							4
Q62468|VILI_MOUSE		0.00501114			0.00109529	0.224892	0.190314							4
Q99KR3|LACB2_MOUSE					0.000273823		0.0186721	0.00318443			0.000791139			4
Q91X52|DCXR_MOUSE					0.000273823		0.0129431	0.00260297			0.00149093			4
Q9D7B6|ACAD8_MOUSE					0.000547645		0.0163643	0.00293477			0.00107427			4
O55137|ACOT1_MOUSE					0.000821468		0.0345052	0.00610037			0.00475592			4
P49429|HPPD_MOUSE					0.000821468		0.0371431	0.0833917			0.0572378			4
Q60759|GCDH_MOUSE					0.00109529		0.0381395	0.0312131			0.0196743			4
Q91YI0|ARLY_MOUSE					0.000273823		0.0419251	0.0676316			0.0430934			4
Q9DBT9|M2GD_MOUSE					0.000273823		0.0410989	0.083678			0.0598242			4
Q9QXD1|ACOX2_MOUSE					0.000821468		0.0443481	0.0104268			0.00554706			4
Q9WVM8|AADAT_MOUSE					0.00219058		0.148239	0.00487988			0.00409832			4
Q99LB7|SARDH_MOUSE					0.000273823		0.0875768	0.112102			0.0971283			4
Q5SSZ5-2|TENS3_MOUSE							0.00171233		0.00306748			0.00126904		3
Q6ZWQ0|SYNE2_MOUSE				0.00190114					0.000766871				0.00204082	3
Q9ERG0-2|LIMA1_MOUSE								0.00011374	0.000766871				0.00204082	3
Q9EST5|AN32B_MOUSE						0.00158228			0.000766871			0.00186567		3
Q9QZ47-11|TNNT3_MOUSE	0.0125261				0.0111656					0.0127949				3
Q91YH5|ATLA3_MOUSE								0.000341219	0.0026104				0.00408163	3
A2AUC9|KLH41_MOUSE	0.000695894				0.00108932					0.0013806				3
E9PZQ0|RYR1_MOUSE	0.000753296				0.000544662					0.00288709				3
P11798|KCC2A_MOUSE		0.184595	0.00121655						0.000766871					3
P61028|RAB8B_MOUSE						0.00791139			0.00647517			0.0115388		3
P70202|LXN_MOUSE	0.00913242	0.00573223							0.000766871					3
Q8BMK4|CKAP4_MOUSE									0.00320655			0.000758725	0.00816327	3
Q91VJ2|PRDBP_MOUSE				0.0114068					0.00107666	0.00365615				3
Q9D1D4-2|TMEDA_MOUSE		0.00192678							0.00181152		0.000699793			3
Q9JLH8|TMOD4_MOUSE	0.000376648				0.000272331					0.000925946				3
Q9Z1E4|GYS1_MOUSE	0.000376648				0.000272331					0.000766373				3
E9Q8K5|E9Q8K5_MOUSE	0.279054				0.25					0.362484				3
O08539-2|BIN1_MOUSE	0.0147712									0.000844672		0.00151745		3
P09055|ITB1_MOUSE						0.00160256	0.00304878		0.0184032					3
P29788|VTNC_MOUSE	0.000376648								0.00242028		0.00211735			3
P97443-2|SMYD1_MOUSE	0.000376648				0.00138782					0.00051308				3
Q8R2Y2-2|MUC18_MOUSE				0.013308					0.00625659	0.00136612				3
Q9EPC1|PARVA_MOUSE				0.00380228			0.000745326		0.00548431					3
Q9JIF9|MYOTI_MOUSE	0.00257913				0.000272331					0.00212072				3
Q9WV35|ABEC2_MOUSE	0.000695894				0.000880252					0.00153814				3
P21107|TPM3_MOUSE	0.0411836				0.0379085					0.0349283				3
P24452|CAPG_MOUSE							0.00938727		0.00215332			0.0149069		3
P70402|MYBPH_MOUSE	0.00316023				0.00490196					0.00761202				3
Q1XH17|TRI72_MOUSE	0.000376648				0.00395667					0.000838178				3
Q3TJD7-2|PDLI7_MOUSE	0.00252173				0.00163399					0.00583072				3
Q3V1D3|AMPD1_MOUSE	0.00321763				0.00490196					0.00922466				3
Q99JY3|GIMA4_MOUSE									0.00714854	8.12745e-05		0.00519361		3
A2AQB2|A2AQB2_MOUSE	0.0235637				0.0185185					0.0594046				3
E9Q1W3|E9Q1W3_MOUSE	0.0561418				0.0490196					0.138862				3
A2AAJ9-2|OBSCN_MOUSE	0.00107254				0.00268166					0.000945823				3
P12791-2|CP2BA_MOUSE							0.000277162	0.00157017	0.0127208					3
P30999-2|CTND1_MOUSE		0.000185598				0.0023937			0.00784476					3
P51667|MLRV_MOUSE	0.00316023				0.0396904					0.00296472				3
Q91VC4|PLVAP_MOUSE							0.00167817		0.00654371	0.000481695				3
E9Q0S6|E9Q0S6_MOUSE	0.00456621						0.00232214		0.0479681					3
G5E8J6|G5E8J6_MOUSE	0.00139179				0.00466109					0.00171082				3
Q64462|CP4B1_MOUSE				0.00190114			0.00587798		0.0123497					3
Q8BHI7|ELOV5_MOUSE								0.00181956	0.00235382		0.00168271			3
A2RSQ0|DEN5B_MOUSE						0.00162338	0.00074184					0.00123762		3
ALBU_BOVIN|		0.00192678				0.00694444			0.00123916					3
ANXA5_HUMAN|		0.000835422	0.000241546			0.00162338								3
CAH2_BOVIN|							0.00684931			8.12745e-05		0.00186567		3
CAS1_BOVIN|				0.00190114			0.000277162			0.00068306				3
CYC_HUMAN|	0.00347947			0.00190114	0.000816993									3
F6ZDS4|TPR_MOUSE								0.00011374				0.000379363	0.00204082	3
O08528|HXK2_MOUSE		0.00074239		0.00380228	0.000379555									3
O08756|HCD2_MOUSE					0.000529287				0.000929368		0.00170068			3
O09117-2|SYPL1_MOUSE							0.00171233	0.00154799					0.00408163	3
O35083|PLCA_MOUSE		0.000556793				0.00160256							0.00408163	3
O35350|CAN1_MOUSE		0.000556793				0.00237342	0.000277162							3
O35405|PLD3_MOUSE		0.00074239										0.00126904	0.00204082	3
O35609|SCAM3_MOUSE	0.00456621	0.000185598					0.000277162							3
O35841|API5_MOUSE								0.00011374				0.000379363	0.00204082	3
O54984|ASNA_MOUSE		0.000371195										0.00126904	0.00816327	3
O55057|PDE6D_MOUSE			0.00182482									0.000379363	0.0102041	3
O70194|EIF3D_MOUSE											0.00510204	0.00123762	0.00816327	3
O70252|HMOX2_MOUSE	0.00456621	0.000556793											0.0285714	3
O70493|SNX12_MOUSE		0.00192678					0.00342466				0.000791139			3
O88543|CSN3_MOUSE		0.000371195						0.00011374					0.00408163	3
O88662|EMP2_MOUSE				0.00190114				0.00011374	0.00121359					3
O88952|LIN7C_MOUSE	0.00456621	0.00185598					0.000277162							3
P00683|RNAS1_MOUSE						0.00694444					0.0136054	0.00380711		3
P01592|IGJ_MOUSE		0.000185598				0.000791139						0.00123762		3
P01863|GCAA_MOUSE				0.0049505	0.000176429				0.000555555					3
P01904|HA21_MOUSE				0.0049505		0.00158228						0.00126904		3
P01910|HA2K_MOUSE		0.000371195				0.00158228						0.00888325		3
P02798|MT2_MOUSE	0.00456621					0.00694444							0.00408163	3
P03888|NU1M_MOUSE		0.00192678			6.3259e-05		0.00342466							3
P03953-2|CFAD_MOUSE				0.0049505					0.00027115	0.00068306				3
P04227|HA2Q_MOUSE				0.0049505		0.00162338						0.00186567		3
P05132-2|KAPCA_MOUSE	0.00456621			0.00190114									0.0142857	3
P08030|APT_MOUSE						0.00240385			0.000277778		0.000416667			3
P11589|MUP2_MOUSE				0.00990099				0.00541796			0.00791139			3
P13595-2|NCAM1_MOUSE	0.0456621	0.0261693										0.000379363		3
P17892|LIPR2_MOUSE		0.000185598				0.00158228					0.00510204			3
P20917-2|MAG_MOUSE	0.00913242	0.0100251	0.00182482											3
P23591|FCL_MOUSE							0.000277162				0.00170068		0.0122449	3
P24815|3BHS1_MOUSE				0.0171103			0.000554324						0.022449	3
P28740-1|KIF2A_MOUSE	0.00456621	0.000927988											0.00408163	3
P31809-2|CEAM1_MOUSE		0.000371195				0.00158228		0.00022748						3
P47964|RL36_MOUSE						0.000791139	0.000277162	0.00022748						3
P49817-2|CAV1_MOUSE		0.000556793			0.000272331	0.00237342								3
P49962|SRP09_MOUSE		0.000185598				0.000791139					0.00170068			3
P51125-2|ICAL_MOUSE						0.000791139			0.000309789				0.00612245	3
P53996-2|CNBP_MOUSE								0.00154799			0.000791139	0.00253807		3
P54726|RD23A_MOUSE							0.000554324					0.000758725	0.00204082	3
P54822|PUR8_MOUSE					0.000176429							0.00126904	0.00408163	3
P60122|RUVB1_MOUSE				0.00570342								0.000758725	0.0285714	3
P61148|FGF1_MOUSE	0.00456621						0.000277162		0.000277778					3
P61202-2|CSN2_MOUSE		0.000556793								8.12745e-05			0.00204082	3
P61327|MGN_MOUSE		0.000185598				0.000791139							0.00408163	3
P62141|PP1B_MOUSE	0.00456621	0.00668151				0.00712025								3
P62331|ARF6_MOUSE		0.000185598					0.000277162					0.00126904		3
P63038-2|CH60_MOUSE				0.0049505	0.000272331							0.00186567		3
P63073|IF4E_MOUSE								0.000559284				0.00126904	0.00612245	3
P63094-2|GNAS2_MOUSE		0.0100223		0.0095057			0.00093633							3
Q05860-2|FMN1_MOUSE		0.00385356						0.000773994				0.00126904		3
Q3TYS2|CQ062_MOUSE						0.000791139				8.12745e-05		0.000758725		3
Q3U4B4|LIPN_MOUSE		0.000371195			0.000126518	0.000791139								3
Q3UUI3|THEM4_MOUSE	0.00913242	0.00074239											0.00204082	3
Q3UV17|K22O_MOUSE		0.00111359		0.00380228		0.00316456								3
Q3V3R4|ITA1_MOUSE		0.000185598				0.000791139	0.000468165							3
Q60631|GRB2_MOUSE	0.00456621	0.000927988										0.00126904		3
Q60718|ADAM2_MOUSE		0.000556793					0.000831486						0.00612245	3
Q60737|CSK21_MOUSE		0.00204157						0.00011374					0.00204082	3
Q60967|PAPS1_MOUSE						0.00160256	0.000468165				0.00170068			3
Q60997-2|DMBT1_MOUSE		0.00074239				0.0039557					0.00170068			3
Q61074|PPM1G_MOUSE						0.000791139						0.000758725	0.00816327	3
Q61578|ADRO_MOUSE				0.00380228			0.000554324						0.0183673	3
Q61823|PDCD4_MOUSE						0.000791139						0.00126904	0.00816327	3
Q64324|STXB2_MOUSE		0.000371195					0.000277162						0.00204082	3
Q64524|H2B2E_MOUSE			0.00854037									0.101669	0.0693878	3
Q64674|SPEE_MOUSE				0.00190114							0.00340136	0.00126904		3
Q6PDL0|DC1L2_MOUSE	0.00456621	0.00129918											0.00204082	3
Q6PNC0|DMXL1_MOUSE		0.000185598					0.000277162				0.000283126			3
Q6W8Q3|PC4L1_MOUSE	0.00456621	0.00074239			6.3259e-05									3
Q6ZQ58|LARP1_MOUSE		0.000371195									0.0085034		0.00204082	3
Q71LX4|TLN2_MOUSE		0.000556793		0.0095057	0.000126518									3
Q80U57|RIMS3_MOUSE		0.00192678				0.000791139	0.000277162							3
Q80X19-2|COEA1_MOUSE			0.00121655	0.00190114								0.00253807		3
Q80YX1-2|TENA_MOUSE	0.000376648	0.000371195				0.00158228								3
Q8BH04|PCKGM_MOUSE						0.000791139					0.0153061	0.00113809		3
Q8BK72|RT27_MOUSE		0.000185598				0.000791139	0.000277162							3
Q8BMA6|SRP68_MOUSE										0.000481695	0.00340136		0.00408163	3
Q8BP92|RCN2_MOUSE	0.00456621	0.000556793											0.00408163	3
Q8BTG7-2|NDRG4_MOUSE	0.00456621	0.000835422					0.00222552							3
Q8BTZ7|GMPPB_MOUSE						0.00160256					0.00340136	0.000379363		3
Q8BU14|SEC62_MOUSE				0.00190114			0.000554324				0.000283126			3
Q8BZF8|PGM5_MOUSE		0.000556793		0.00190114		0.00237342								3
Q8CBR6|TSK_MOUSE						0.00694444			0.00121359			0.00126904		3
Q8CCS6-2|PABP2_MOUSE			0.000608273				0.000277162					0.000379363		3
Q8CHQ9|CMLO2_MOUSE							0.00110865	0.00154799			0.00158228			3
Q8R0X7|SGPL1_MOUSE						0.00400641	0.00074184	0.000258799						3
Q8R2Y8|PTH2_MOUSE		0.000371195				0.000791139							0.00204082	3
Q8R326-2|PSPC1_MOUSE		0.000835422										0.000379363	0.0244898	3
Q8R4U7|LUZP1_MOUSE		0.000185598				0.000791139					0.00170068			3
Q8R574|KPRB_MOUSE						0.000791139						0.000758725	0.00408163	3
Q8VDM6-2|HNRL1_MOUSE		0.000185598				0.000791139							0.0163265	3
Q8VHP7|ILEUB_MOUSE	0.00456621										0.00340136	0.000758725		3
Q91V01|MBOA5_MOUSE		0.000185598				0.000791139							0.00204082	3
Q91YE6|IPO9_MOUSE		0.000835422	0.000608273									0.000758725		3
Q91YP3|DEOC_MOUSE		0.000185598				0.00158228		0.00022748						3
Q920A5|RISC_MOUSE						0.00162338	0.000277162				0.000283126			3
Q99JW4|LIMS1_MOUSE				0.00570342					0.00121359			0.00126904		3
Q99KF1|TMED9_MOUSE						0.00158228						0.000379363	0.00612245	3
Q99KV1|DJB11_MOUSE								0.00022748			0.00680272		0.0102041	3
Q9CQC2|COL_MOUSE		0.00074239				0.0039557						0.00253807		3
Q9CQC6|BZW1_MOUSE		0.000185598										0.000379363	0.00204082	3
Q9CQF9|PCYOX_MOUSE		0.000371195					0.000554324				0.00170068			3
Q9CYR6|AGM1_MOUSE							0.00148368				0.00170068		0.00612245	3
Q9D1E6|TBCB_MOUSE	0.00456621	0.000185598											0.00408163	3
Q9D2R0|AACS_MOUSE				0.00760456			0.000831486	0.00011374						3
Q9D2R6|COA3_MOUSE	0.00456621						0.000277162	0.00011374						3
Q9D358-2|PPAC_MOUSE							0.000554324					0.00126904	0.00612245	3
Q9D517|PLCC_MOUSE					6.3259e-05			0.000773994					0.00204082	3
Q9D646|KRT34_MOUSE		0.000371195		0.0049505		0.00158228								3
Q9D7X8|GGCT_MOUSE	0.00456621	0.000185598											0.00204082	3
Q9D8S3|ARFG3_MOUSE		0.000185598				0.000791139					0.00340136			3
Q9D8Y0|EFHD2_MOUSE	0.00456621	0.00385356										0.00126904		3
Q9DB60|PGFS_MOUSE		0.000185598			6.3259e-05	0.000791139								3
Q9DCH4|EIF3F_MOUSE								0.00011374				0.000379363	0.00612245	3
Q9EPU0-2|RENT1_MOUSE		0.000185598				0.000791139							0.00612245	3
Q9EQ06|DHB11_MOUSE						0.00649351	0.00138581	0.000568699						3
Q9ERF3|WDR61_MOUSE		0.000185598									0.00170068		0.00204082	3
Q9ESU6|BRD4_MOUSE	0.00456621	0.00111359					0.000554324							3
Q9ESY9|GILT_MOUSE		0.000185598				0.000791139						0.00126904		3
Q9JHU9|INO1_MOUSE		0.000185598				0.000791139							0.0489796	3
Q9JHW9|AL1A3_MOUSE						0.00158228	0.00166297	0.00136488						3
Q9QXA5|LSM4_MOUSE		0.000556793				0.000791139							0.00204082	3
Q9QXZ0-2|MACF1_MOUSE	0.00456621	0.00192678							0.000309789					3
Q9QZ82|CP11A_MOUSE				0.013308			0.000554324						0.0163265	3
Q9QZE7|TSNAX_MOUSE											0.000791139	0.00126904	0.00408163	3
Q9R233-2|TPSN_MOUSE									0.000309789	8.12745e-05		0.0030349		3
Q9WTL7|LYPA2_MOUSE	0.00456621	0.000927988										0.000379363		3
Q9WUL7|ARL3_MOUSE	0.00456621	0.000185598											0.0285714	3
Q9Z0J0|NPC2_MOUSE		0.000185598				0.000791139			0.00242718					3
Q9Z0P5-2|TWF2_MOUSE		0.000371195				0.000791139						0.00227618		3
A2AW41|A2AW41_MOUSE			0.00121655				0.000468165		0.000277778					3
B7ZNL3|B7ZNL3_MOUSE		0.0165182		0.0722433									0.022449	3
D3YWD1|D3YWD1_MOUSE					0.000272331		0.00171233				0.00170068			3
E9Q264|E9Q264_MOUSE			0.0182482							0.00219441		0.00189681		3
E9QAK1|E9QAK1_MOUSE							0.000277162	0.000258799			0.000791139			3
F6YTZ4|F6YTZ4_MOUSE								0.00223714			0.00510204	0.00265554		3
F7B9A0|F7B9A0_MOUSE							0.00093633		0.00121359			0.000758725		3
F7CK55|F7CK55_MOUSE					0.000253037		0.00138581						0.00204082	3
F8WGL3|F8WGL3_MOUSE	0.0365297								0.00805452				0.0469388	3
A2ADY9|DDI2_MOUSE							0.000277162	0.00112798			0.0011325			3
A2AX52|CO6A4_MOUSE		0.000556793		0.0209125		0.00562017								3
D3Z7P3|GLSK_MOUSE	0.0136986	0.0131788					0.000554324							3
GELS_HUMAN|					0.000626681		0.00374532			8.12745e-05				3
O08788-2|DCTN1_MOUSE	0.00456621	0.00719525							0.00027115					3
O09106|HDAC1_MOUSE				0.00190114								0.0016484	0.00612245	3
O09114-2|PTGDS_MOUSE	0.00456621	0.00278443											0.00204082	3
O35206|COFA1_MOUSE	0.00456621			0.0125551	6.3259e-05									3
O35286|DHX15_MOUSE										8.12745e-05		0.00405552	0.00408163	3
O35678|MGLL_MOUSE		0.000185598		0.0194067						0.00204918				3
O54750|CP2J6_MOUSE							0.00296736	0.00404873			0.00291667			3
O70622-2|RTN2_MOUSE	0.000695894				0.00033559					0.00204918				3
O88492-2|PLIN4_MOUSE				0.0049505	0.000366206					0.00887978				3
O88746|TOM1_MOUSE					0.000366206		0.00074184						0.00204082	3
P00687|AMY1_MOUSE						0.0762131					0.0612245	0.0266497		3
P03893|NU2M_MOUSE					6.3259e-05		0.00198949	0.00011374						3
P03995-2|GFAP_MOUSE		0.0289017	0.0089717									0.00493171		3
P12790|CP2B9_MOUSE							0.000277162	0.00254946			0.00158228			3
P19221|THRB_MOUSE	0.000753296								0.000548927		0.000283126			3
P20918|PLMN_MOUSE				0.00190114		0.000791139		0.000887733						3
P21300|ALD1_MOUSE					0.000126518	0.00318484	0.000554324							3
P48428|TBCA_MOUSE		0.00102102										0.000379363	0.00612245	3
P53810|PIPNA_MOUSE	0.00456621	0.00918825				0.000791139								3
P63330|PP2AA_MOUSE	0.0228311	0.0274341				0.00158228								3
P97427|DPYL1_MOUSE	0.0410959	0.109978	0.006691											3
P97478|COQ7_MOUSE					0.000239688			0.00011374			0.000283126			3
Q4FZG7|TI8AB_MOUSE		0.000835422					0.00218049	0.00154799						3
Q501J6|DDX17_MOUSE									0.00364078			0.00773168	0.0306122	3
Q5F285|TM256_MOUSE							0.00513699	0.00177547			0.00158228			3
Q60604-2|ADSV_MOUSE		0.000556793				0.0140647	0.00074184							3
Q61206|PA1B2_MOUSE		0.00789273										0.000758725	0.00612245	3
Q64458|CP2CT_MOUSE						0.000791139		0.0159764			0.00712025			3
Q6ZWY8|TYB10_MOUSE	0.00456621	0.000185598										0.00323397		3
Q80UM7|MOGS_MOUSE							0.000277162	0.000559284			0.00538517			3
Q80XU3|NUCKS_MOUSE		0.00229798						0.000258799			0.000416667			3
Q8BUV3|GEPH_MOUSE	0.00913242	0.00304037						0.00011374						3
Q8BVQ5|PPME1_MOUSE	0.00456621	0.00359716											0.00612245	3
Q8C522|ENDD1_MOUSE	0.00456621	0.00343425	0.00121655											3
Q8C850|SCAR3_MOUSE								0.00188921			0.000791139		0.00204082	3
Q8CCK0|H2AW_MOUSE				0.00190114			0.00168166		0.00027115					3
Q8R0A7|K0513_MOUSE		0.00315562	0.00121655									0.000379363		3
Q8R5J9|PRAF3_MOUSE		0.00285477			6.3259e-05							0.00126904		3
Q91VR7|MLP3A_MOUSE	0.00456621	0.00322597											0.00408163	3
Q91Z31-2|PTBP2_MOUSE		0.00287746	0.000608273										0.0326531	3
Q99K30|ES8L2_MOUSE						0.00400641	0.00261799		0.000929368					3
Q99L43|CDS2_MOUSE		0.00285477							0.000542299				0.00204082	3
Q99PU5|ACBG1_MOUSE	0.0182648	0.00278443											0.0489796	3
Q9CQ71|RFA3_MOUSE		0.000185598				0.000791139						0.0016484		3
Q9CXY6|ILF2_MOUSE		0.00120662										0.00113809	0.0163265	3
Q9CY64|BIEA_MOUSE							0.000831486					0.00275507	0.00408163	3
Q9D1P4|CHRD1_MOUSE		0.00211238						0.00011374					0.00204082	3
Q9D823|RL37_MOUSE		0.000185598				0.00158228					0.00211735			3
Q9D880|TIM50_MOUSE		0.000371195		0.00190114			0.00223598							3
Q9D8V0-2|HM13_MOUSE								0.000258799			0.00708585	0.00126904		3
Q9DBX3-2|SUSD2_MOUSE		0.000185598				0.000791139	0.00308266							3
Q9DCC4|P5CR3_MOUSE		0.00074239				0.010109	0.000554324							3
Q9JI75|NQO2_MOUSE							0.000554324	0.00145643			0.000791139			3
Q9JII5-2|DAZP1_MOUSE							0.000277162					0.00161699	0.0102041	3
Q9JIZ0|CMLO1_MOUSE							0.00138581	0.00177547			0.00237342			3
Q9QYF9|NDRG3_MOUSE	0.00913242	0.00538326											0.00204082	3
Q9WTQ8|TIM23_MOUSE							0.000468165	0.000818083			0.000566251			3
Q9WUZ9|ENTP5_MOUSE						0.000801282	0.00353563	0.000909918						3
Q9WV54|ASAH1_MOUSE		0.000556793				0.000791139						0.00161699		3
Q9Z1Z2|STRAP_MOUSE		0.00074239				0.00637021							0.00816327	3
Q9Z2X1|HNRPF_MOUSE						0.0206812					0.00208333	0.00932836		3
E9QA15|E9QA15_MOUSE		0.000371195		0.0171103		0.00478741								3
G3UXA6|G3UXA6_MOUSE						0.00160256	0.00074184					0.00389316		3
Q8K3M1|Q8K3M1_MOUSE							0.0111055	0.00232198			0.00158228			3
Q921K2|Q921K2_MOUSE						0.00237342						0.0117872	0.00612245	3
Q9D1F9|Q9D1F9_MOUSE							0.00342466	0.000887733			0.000791139			3
Q9D614|Q9D614_MOUSE				0.00190114	0.000126518				0.00138645					3
Q9JM84|Q9JM84_MOUSE	0.000376648				0.000352858					0.000403396				3
A2ATU0|DHTK1_MOUSE							0.00335634	0.000818083			0.000833333			3
A3KMP2|TTC38_MOUSE							0.000831486	0.0034931			0.000791139			3
D3Z6P0-2|PDIA2_MOUSE						0.0269398					0.137755	0.0150769		3
E9Q401|RYR2_MOUSE					0.00269998	0.00237342					0.000849377			3
O35728|CP4AE_MOUSE							0.00138581	0.00792023			0.00135739			3
O35969-2|GAMT_MOUSE								0.00234417			0.00249182		0.0102041	3
O70503|DHB12_MOUSE				0.00190114			0.000277162	0.00246366						3
O70570|PIGR_MOUSE		0.000556793				0.0141058					0.000791139			3
P03995|GFAP_MOUSE	0.200913	0.0797298	0.0369427											3
P10637-2|TAU_MOUSE	0.0228311	0.110885	0.000608273											3
P14231|AT1B2_MOUSE	0.0410959	0.0315377	0.00182482											3
P16330-2|CN37_MOUSE		0.0785297	0.0196159									0.00151745		3
P17095|HMGA1_MOUSE			0.00425791			0.00240385						0.00348266		3
P19246|NFH_MOUSE	0.159817	0.0648619								8.12745e-05				3
P23589|CAH5A_MOUSE							0.000277162	0.00200535			0.000833333			3
P28663|SNAB_MOUSE	0.0136986	0.065662										0.00123762		3
P31648|SC6A1_MOUSE	0.00456621	0.00916602	0.00121655											3
P32037|GTR3_MOUSE	0.00456621	0.0114645											0.0530612	3
P43006-2|EAA2_MOUSE	0.0776256	0.115319						0.00011374						3
P47856-2|GFPT1_MOUSE		0.000185598				0.00724302					0.00170068			3
P48722|HS74L_MOUSE	0.0319635	0.0247627											0.214286	3
P49710|HCLS1_MOUSE						0.00158228				0.000162549		0.00880695		3
P54116|STOM_MOUSE					6.3259e-05				0.00169624			0.00250666		3
P56654|CP237_MOUSE							0.00138581	0.0130394			0.0025			3
P60060|SC61G_MOUSE		0.000185598				0.000791139		0.00126027						3
P61264|STX1B_MOUSE	0.0593607	0.134734	0.00121655											3
P63054|PCP4_MOUSE	0.00456621	0.0277804	0.000608273											3
P63254|CRIP1_MOUSE		0.000556793				0.00802402			0.00121359					3
P70695|F16P2_MOUSE		0.00111359				0.0274117				8.12745e-05				3
P97823-2|LYPA1_MOUSE							0.00403447	0.000773994			0.00158228			3
P97825|HN1_MOUSE						0.000791139						0.00348266	0.00816327	3
Q05117|PPA5_MOUSE	0.00107254							0.000372539				0.00247525		3
Q08093|CNN2_MOUSE						0.000791139			0.00242718			0.00732118		3
Q3U7R1-2|ESYT1_MOUSE				0.0106539					0.000277778			0.00275507		3
Q504N0|CBPA2_MOUSE						0.0170945					0.0136054	0.00186567		3
Q60674|NR1D2_MOUSE					0.000176429			0.00011374	0.00231145					3
Q60771|CLD11_MOUSE	0.0136986	0.029429	0.00121655											3
Q62277|SYPH_MOUSE	0.0182648	0.0387089	0.00182482											3
Q64285|CEL_MOUSE						0.0723864					0.0731293	0.00380711		3
Q6IRU5-2|CLCB_MOUSE	0.00913242						0.00176084		0.000820077					3
Q6NVF9|CPSF6_MOUSE						0.00159242						0.00389316	0.00408163	3
Q7TNV0|DEK_MOUSE		0.000185598				0.000791139						0.0051622		3
Q80W22|THNS2_MOUSE							0.0170433	0.00022748			0.000283126			3
Q8CC88-2|VWA8_MOUSE					0.000126518		0.00603009	0.000486279						3
Q8R1G2|CMBL_MOUSE							0.00254381	0.00368686			0.00237342			3
Q8R366|IGSF8_MOUSE	0.0136986	0.0319575	0.00121655											3
Q8VCF0|MAVS_MOUSE							0.000554324	0.000258799			0.00149093			3
Q8VDQ8-2|SIR2_MOUSE	0.0228311	0.041546											0.00204082	3
Q8VE37|RCC1_MOUSE						0.00162338	0.000277162					0.00547901		3
Q91V14-2|S12A5_MOUSE	0.00456621	0.054311					0.00074184							3
Q91WC3-2|ACSL6_MOUSE	0.0319635	0.00573177											0.00204082	3
Q91XC8|DAP1_MOUSE							0.000554324	0.00107688			0.0107703			3
Q91ZZ3|SYUB_MOUSE	0.0136986	0.0456709	0.00121655											3
Q922B1|MACD1_MOUSE					0.000893065		0.000468165	0.00022748						3
Q925N0|SFXN5_MOUSE		0.00784461	0.00182482									0.000379363		3
Q9CQE1|NPS3B_MOUSE							0.000554324	0.00177547			0.00135739			3
Q9CRC0|VKOR1_MOUSE	0.00456621							0.00119062			0.000791139			3
Q9D1G3|HHATL_MOUSE					0.00105615				0.000277778	0.000481695				3
Q9D1K2|VATF_MOUSE	0.00913242	0.00726513					0.00231517							3
Q9D8B3|CHM4B_MOUSE		0.00480424								8.12745e-05		0.000758725		3
Q9DBW0|CP4V2_MOUSE						0.00160256		0.000931823			0.000566251			3
Q9DCU9|HOGA1_MOUSE							0.00874009	0.0103781			0.00474684			3
Q9DCX8|IYD1_MOUSE							0.000554324	0.00100147			0.000982918			3
Q9JKC6|CEND_MOUSE	0.0319635	0.0456691	0.00121655											3
Q9R0N0|GALK1_MOUSE							0.000831486	0.00234752				0.00123762		3
Q9R0Q6|ARC1A_MOUSE	0.00456621	0.0157818					0.00093633							3
Q9R1T4-2|SEPT6_MOUSE	0.0136986	0.0505537										0.000758725		3
Q9WV68|DECR2_MOUSE							0.000277162	0.00380973			0.00237342			3
Q9Z110-2|P5CS_MOUSE		0.000556793				0.016016					0.0102041			3
Q9Z1G4-2|VPP1_MOUSE	0.0319635	0.0823654	0.000608273											3
Q9Z2U2-2|ZN292_MOUSE		0.00415442				0.00158228						0.000379363		3
E9Q3T3|E9Q3T3_MOUSE						0.00324675		0.00160485			0.00170068			3
Q68FG2|Q68FG2_MOUSE	0.00456621	0.107307									0.000566251			3
Q8C845|Q8C845_MOUSE		0.0124369										0.00323397	0.0163265	3
Q9ER05|Q9ER05_MOUSE						0.0313351					0.0289116	0.0126904		3
G3X982|AOXC_MOUSE								0.00700358	0.000309789		0.00135739			3
O35469|3BHS6_MOUSE								0.00274802			0.00135739		0.0183673	3
P03958|ADA_MOUSE		0.000185598				0.072						0.00371287		3
P04342|CRGD_MOUSE			0.426093								0.000791139	0.00986343		3
P04344|CRGB_MOUSE			0.573197					0.000258799				0.0110015		3
P06800-2|PTPRC_MOUSE						0.00158228				8.12745e-05		0.0268377		3
P08032|SPTA1_MOUSE					0.000821468			0.00129159	0.00241365					3
P14246|GTR2_MOUSE							0.00226665	0.00212946			0.000566251			3
P15392|CP2A4_MOUSE							0.00194013	0.00296944			0.00323188			3
P19973-2|LSP1_MOUSE						0.00237342				8.12745e-05		0.0327383		3
P23242|CXA1_MOUSE	0.0319635	0.0094678			0.000703288									3
P29351-2|PTN6_MOUSE						0.00158228				0.000325098		0.0363799		3
P35492|HUTH_MOUSE							0.00609756	0.0277765			0.0169132			3
P36552|HEM6_MOUSE							0.000554324	0.00383863			0.000791139			3
P48776|T23O_MOUSE							0.000277162	0.00164558			0.00168271			3
P50171-2|DHB8_MOUSE							0.00242698	0.00211669			0.00199895			3
P56375|ACYP2_MOUSE	0.00569615	0.000371195			0.000878226									3
P63085|MK01_MOUSE	0.00456621	0.0364377										0.00161699		3
P70429-2|EVL_MOUSE		0.000371195				0.000791139						0.00677945		3
P99025|GFRP_MOUSE							0.000831486	0.00212946			0.0018323			3
Q02357-2|ANK1_MOUSE	0.0136986				0.000547645				0.00298796					3
Q11136|PEPD_MOUSE		0.00222717				0.0468366	0.000554324							3
Q5SUC9|SCO1_MOUSE					0.00057677	0.000801282	0.000745326							3
Q61133|GSTT2_MOUSE							0.0126148	0.00240681			0.000791139			3
Q61885|MOG_MOUSE	0.0547945	0.0369209	0.00138467											3
Q62159|RHOC_MOUSE						0.00404804	0.00550267		0.00137563					3
Q6P3A8|ODBB_MOUSE							0.00093633	0.0068835			0.00295068			3
Q8BG07-2|PLD4_MOUSE						0.000791139				0.000162549		0.0126692		3
Q8BWP5|TTPA_MOUSE							0.000554324	0.00446421			0.00248989			3
Q8C165|P20D1_MOUSE							0.00429964	0.00246462			0.000699793			3
Q8K0C9|GMDS_MOUSE		0.00185598				0.0468366					0.00170068			3
Q8K4G5-2|ABLM1_MOUSE		0.00211238			0.00128006				0.000766871					3
Q8VCR2-2|DHB13_MOUSE							0.000831486	0.0101844			0.00717849			3
Q8VDK1-2|NIT1_MOUSE							0.00316882	0.00145979			0.000416667			3
Q91WS4|BHMT2_MOUSE							0.00093633	0.00454299			0.00445675			3
Q91X34|BAAT_MOUSE							0.000554324	0.00273283			0.00111646			3
Q99KE1|MAOM_MOUSE		0.000185598				0.0104279						0.00161699		3
Q9CRB3|HIUH_MOUSE							0.000277162	0.00523725			0.00437236			3
Q9CYW4|HDHD3_MOUSE						0.00402722		0.000786763			0.0018654			3
Q9D687|S6A19_MOUSE		0.000185598				0.0023937	0.00610663							3
Q9D6M3|GHC1_MOUSE	0.00913242	0.0232094						0.00197403						3
Q9D8I3|GLOD5_MOUSE		0.000185598				0.0213387	0.000277162							3
Q9JMD3|PCTL_MOUSE							0.00138581	0.0113574			0.0121353			3
Q9QXY6|EHD3_MOUSE		0.00324819					0.00278333				0.000283126			3
Q9QZ85|IIGP1_MOUSE							0.000277162	0.00163281			0.000982918			3
Q9WVE8|PACN2_MOUSE					6.3259e-05		0.0054285		0.000277778					3
Q9Z1J3-2|NFS1_MOUSE							0.00621537	0.00111857			0.00139958			3
Q9Z1Q5|CLIC1_MOUSE							0.0076808					0.00618282	0.00204082	3
E9Q453|E9Q453_MOUSE		0.0487635					0.0581277	0.00216106						3
E9Q9P8|E9Q9P8_MOUSE							0.00825381	0.0150665			0.0100599			3
J3QNG0|J3QNG0_MOUSE							0.00397898	0.0515241			0.0467328			3
Q9JKY7|Q9JKY7_MOUSE							0.00166297	0.0109984			0.00518167			3
Q9QXC6|Q9QXC6_MOUSE			0.411991			0.00162338						0.00417299		3
O08807|PRDX4_MOUSE								0.00320874			0.0104734		0.00816327	3
O55060|TPMT_MOUSE							0.00487766	0.00166173			0.000833333			3
P17809|GTR1_MOUSE	0.00913242	0.00673056	0.0055174											3
P22315|HEMH_MOUSE							0.0057472	0.0022675			0.00194979			3
P34927|ASGR1_MOUSE							0.000554324	0.0048553			0.00243166			3
P51437|CRAMP_MOUSE	0.00740719								0.00027115			0.00656218		3
P56593|CP2AC_MOUSE							0.0022173	0.0126885			0.00731416			3
P56657|CP240_MOUSE							0.000554324	0.00236847			0.00690445			3
P57746|VATD_MOUSE		0.0221412	0.000608273				0.0049708							3
P63082|VATL_MOUSE	0.00456621	0.00909934					0.00371617							3
Q5FW57|GLYAL_MOUSE							0.000554324	0.00690567			0.00498989			3
Q60597-3|ODO1_MOUSE					0.0313173		0.128184		0.0115031					3
Q68FL4-2|SAHH3_MOUSE	0.00913242					0.0137157	0.00419131							3
Q6XVG2|CP254_MOUSE							0.00166297	0.0204347			0.00687236			3
Q78IK4|APOOL_MOUSE					0.00102702		0.00380931	0.000341219						3
Q8C5H8-2|NAKD2_MOUSE							0.000831486	0.00597867			0.00214853			3
Q8CFA2|GCST_MOUSE							0.00214633	0.00104556			0.00111646			3
Q8VC97|BUP1_MOUSE							0.00343552	0.00833531			0.00611646			3
Q91X77-2|CY250_MOUSE							0.0022173	0.0201716			0.00857112			3
Q9CQ91|NDUA3_MOUSE		0.000371195			0.00302614		0.00674684							3
Q9DBE0|CSAD_MOUSE							0.00643078	0.0031242			0.00139958			3
Q9DBG1|CP27A_MOUSE							0.000554324	0.00936264			0.00283228			3
Q9R112|SQRD_MOUSE							0.00204498	0.00252295			0.00120781			3
E9QPD7|E9QPD7_MOUSE							0.181603	0.0990688			0.0724336			3
Q9JLI0|Q9JLI0_MOUSE						0.0279253		0.00368253			0.00436438			3
A2AS89|SPEB_MOUSE							0.00166297	0.0135158			0.00965447			3
O35423-2|SPYA_MOUSE							0.0022173	0.0307407			0.0220457			3
O35683|NDUA1_MOUSE		0.00204204			0.000942976		0.00532366							3
P00186|CP1A2_MOUSE							0.000277162	0.019093			0.00609727			3
P12658|CALB1_MOUSE		0.00942196		0.00760456			0.0628555							3
P24456|CP2DA_MOUSE							0.00304878	0.0302758			0.0172988			3
P31725|S10A9_MOUSE	0.0136128								0.00148474			0.0169317		3
P58710|GGLO_MOUSE							0.000554324	0.0110827			0.00418967			3
P70694|DHB5_MOUSE							0.010255	0.0590861			0.0506928			3
P97501|FMO3_MOUSE							0.00110865	0.0180233			0.00976882			3
Q02257|PLAK_MOUSE					0.00118266	0.00160256			0.00582957					3
[truncated: 2,788 more rows]
