# Supplementary material for: Mouse Organ-Specific Proteins and Functions
Source: Cells. 2021 Dec 8;10(12):3449. doi: 10.3390/cells10123449 (PMC8700158; doi:10.3390/cells10123449)
Supplement: Supplementary file 1 [file cells-10-03449-s001.zip › supplementary/Supplementary Table S2.xlsx]

## Sheet: spleen_OSP
Protein	Robustness score
Q62507|COCH_MOUSE	4
P41241|CSK_MOUSE	4
P11835|ITB2_MOUSE	4
P63280|UBC9_MOUSE	3
O55098|STK10_MOUSE	3
Q9JIK5|DDX21_MOUSE	3
Q8R1S0|COQ6_MOUSE	3
P70429-2|EVL_MOUSE	3
Q8BG07-2|PLD4_MOUSE	3
Q3U9G9|LBR_MOUSE	3
Q91VC3|IF4A3_MOUSE	3
P19973-2|LSP1_MOUSE	3
P06800-2|PTPRC_MOUSE	3
Q8K1B8|URP2_MOUSE	3
Q05144|RAC2_MOUSE	3
P29351-2|PTN6_MOUSE	3
O70200|AIF1_MOUSE	2
Q8BZN6-2|DOC10_MOUSE	2
Q61136|PRP4B_MOUSE	2
Q9JI11|STK4_MOUSE	2
Q07813|BAX_MOUSE	2
P04441-2|HG2A_MOUSE	2
P25799-2|NFKB1_MOUSE	2
E9PV60|E9PV60_MOUSE	2
Q9Z126|PLF4_MOUSE	2
Q61545|EWS_MOUSE	2
Q7TNC4-2|LC7L2_MOUSE	2
Q7TNV0|DEK_MOUSE	2
Q8BK64|AHSA1_MOUSE	2
Q9DAR7|DCPS_MOUSE	2
D3YXK2|SAFB1_MOUSE	2
P19437|CD20_MOUSE	2
P97372|PSME2_MOUSE	2
Q9QWR8|NAGAB_MOUSE	2
Q9Z2N8|ACL6A_MOUSE	2
O08583-2|THOC4_MOUSE	2
P49710|HCLS1_MOUSE	2
P32067|LA_MOUSE	2
P97822-2|AN32E_MOUSE	2
P27048|RSMB_MOUSE	2
Q62318|TIF1B_MOUSE	2
P11031|TCP4_MOUSE	2
P14901|HMOX1_MOUSE	2
Q8BK67|RCC2_MOUSE	2
E9Q0M9|E9Q0M9_MOUSE	2
Q9D6Z1|NOP56_MOUSE	2
P97825|HN1_MOUSE	2
Q61107|GBP4_MOUSE	2
Q61469-2|LPP1_MOUSE	2
P11911|CD79A_MOUSE	2
Q3UEB3-2|PUF60_MOUSE	2
P29391|FRIL1_MOUSE	2
Q9CY02|AHSP_MOUSE	2

## Sheet: pancreas_OSP
Protein	Robustness score
Q0ZLH2|PJVK_MOUSE	2
Q99JT9|MTND_MOUSE	2
Q91YW3|DNJC3_MOUSE	2
Q8R311|CTGE5_MOUSE	2
A3KFU5|A3KFU5_MOUSE	2
P61620|S61A1_MOUSE	2
Q9D823|RL37_MOUSE	2

## Sheet: muscle_OSP
Protein	Robustness score
Q8CHS7|DRS7C_MOUSE	3
Q9ET80|JPH1_MOUSE	3
E9Q9K5|E9Q9K5_MOUSE	3
E9Q8K5|E9Q8K5_MOUSE	3
Q9JIF9|MYOTI_MOUSE	2
Q3TMP8|TM38A_MOUSE	2
Q91YE8-2|SYNP2_MOUSE	2
A2AUC9|KLH41_MOUSE	2
E5FYH1|TOPZ1_MOUSE	2
Q3TJD7-2|PDLI7_MOUSE	2
Q9CRA2|Q9CRA2_MOUSE	2
P70402|MYBPH_MOUSE	2
Q3V1D3|AMPD1_MOUSE	2
A2AQB2|A2AQB2_MOUSE	2
P05977|MYL1_MOUSE	2
E9Q1W3|E9Q1W3_MOUSE	2
P09541|MYL4_MOUSE	2

## Sheet: lung_OSP
Protein	Robustness score
Q08481-2|PECA1_MOUSE	4
Q9R1Z8|VINEX_MOUSE	4
P21841|PSPC_MOUSE	4
Q61087|LAMB3_MOUSE	4
Q64444|CAH4_MOUSE	4
Q8BHL4|RAI3_MOUSE	4
G5E874|G5E874_MOUSE	4
P35242|SFTPA_MOUSE	4
Q61789|LAMA3_MOUSE	4
O54931-2|AKAP2_MOUSE	4
P13597-2|ICAM1_MOUSE	4
Q5SQ27|Q5SQ27_MOUSE	4
P08074|CBR2_MOUSE	4
Q06318|UTER_MOUSE	4
Q925F2|ESAM_MOUSE	3
Q8R1G6|PDLI2_MOUSE	3
O08797|O08797_MOUSE	3
P56857-3|CLD18_MOUSE	3
Q3UH68-2|LIMC1_MOUSE	3
O09164|SODE_MOUSE	3
C5H3H4|C5H3H4_MOUSE	3
P15306|TRBM_MOUSE	3
O35074|PTGIS_MOUSE	3
Q62470-2|ITA3_MOUSE	3
Q9WVC3|CAV2_MOUSE	3
Q9CRB6|TPPP3_MOUSE	3
P39447|ZO1_MOUSE	3
Q9R069|BCAM_MOUSE	3
Q3TFD2-2|PCAT1_MOUSE	3
O89103|C1QR1_MOUSE	3
P55284|CADH5_MOUSE	3
Q3U0S6|RAIN_MOUSE	3
E9PYF4|E9PYF4_MOUSE	3
E9Q456|E9Q456_MOUSE	3
Q9R1W5|CALRL_MOUSE	3
Q62219-4|TGFI1_MOUSE	3
P50404|SFTPD_MOUSE	2
O08804|O08804_MOUSE	2
Q8R2Y2-2|MUC18_MOUSE	2
P30999-2|CTND1_MOUSE	2
Q9WTY4|AQP5_MOUSE	2
O08529|CAN2_MOUSE	2
P46735-2|MYO1B_MOUSE	2
E9Q0S6|E9Q0S6_MOUSE	2
Q8K2I3|FMO2_MOUSE	2
Q9Z1P7|KANK3_MOUSE	2
P12791-2|CP2BA_MOUSE	2
Q9CQW9|IFM3_MOUSE	2
Q61147|CERU_MOUSE	2
A2ARA8|ITA8_MOUSE	2
P32261|ANT3_MOUSE	2
P97434-2|MPRIP_MOUSE	2
P10833|RRAS_MOUSE	2
P21619|LMNB2_MOUSE	2
Q9QXS1-3|PLEC_MOUSE	2
Q9JLJ5|ELOV1_MOUSE	2
Q61581|IBP7_MOUSE	2
A2AJK6-3|CHD7_MOUSE	2
Q69ZN7-4|MYOF_MOUSE	2
Q91VC4|PLVAP_MOUSE	2
Q6PDN3|MYLK_MOUSE	2
Q9JHL1|NHRF2_MOUSE	2
Q9QZS0|CO4A3_MOUSE	2
Q62523|ZYX_MOUSE	2
Q08091|CNN1_MOUSE	2
M0QWP1|M0QWP1_MOUSE	2
P09470|ACE_MOUSE	2
Q8C753-4|K0556_MOUSE	2
Q61646|HPT_MOUSE	2
Q8BMK4|CKAP4_MOUSE	2
Q9DBG9|TX1B3_MOUSE	2
P50516-2|VATA_MOUSE	2
Q9ERL9|GCYA3_MOUSE	2
Q61503|5NTD_MOUSE	2
E9Q6R7|E9Q6R7_MOUSE	2
Q99JY3|GIMA4_MOUSE	2
Q5FWK3|RHG01_MOUSE	2
A2AQ53|A2AQ53_MOUSE	2
Q8C6B0|Q8C6B0_MOUSE	2

## Sheet: liver_OSP
Protein	Robustness score
Q9JMG1|EDF1_MOUSE	3
P56656|CP239_MOUSE	3
O88833|CP4AA_MOUSE	2
Q8BI22-2|CE128_MOUSE	2
Q8BTY1|KAT1_MOUSE	2
Q8BNI4|DERL2_MOUSE	2
Q99JB2|STML2_MOUSE	2
Q91YY5|SO1A5_MOUSE	2
Q01279|EGFR_MOUSE	2
E9Q3T3|E9Q3T3_MOUSE	2
Q61694|3BHS5_MOUSE	2
Q9JJL3-2|SO1B2_MOUSE	2
Q99P30-2|NUDT7_MOUSE	2
Q8BGL3|Q8BGL3_MOUSE	2
Q63836|SBP2_MOUSE	2
Q921X9|PDIA5_MOUSE	2
P60060|SC61G_MOUSE	2
P15392|CP2A4_MOUSE	2
O08914|FAAH1_MOUSE	2
P51658|DHB2_MOUSE	2
E9Q4Y4|E9Q4Y4_MOUSE	2
P34927|ASGR1_MOUSE	2
Q8BGC4|ZADH2_MOUSE	2
O08573-2|LEG9_MOUSE	2
Q8QZY2-2|GLCTK_MOUSE	2
Q9WU19|HAOX1_MOUSE	2
Q8R0F9|S14L4_MOUSE	2
O70503|DHB12_MOUSE	2
Q9CQC9|SAR1B_MOUSE	2
Q8C5H8-2|NAKD2_MOUSE	2
P36552|HEM6_MOUSE	2
Q99L20|Q99L20_MOUSE	2

## Sheet: kid_OSP
Protein	Robustness score
Q91WV7|SLC31_MOUSE	4
Q91YP0|L2HDH_MOUSE	4
Q9ESG4|TMM27_MOUSE	4
Q920R6|VPP4_MOUSE	4
Q9Z2J0|S23A1_MOUSE	4
P18894|OXDA_MOUSE	4
Q60825|NPT2A_MOUSE	4
O70577-2|S22A2_MOUSE	4
Q7TMS5|ABCG2_MOUSE	4
Q9WUR0|Q9WUR0_MOUSE	4
Q9CQH0|PDZ1I_MOUSE	4
P98078-2|DAB2_MOUSE	4
Q61767|3BHS4_MOUSE	4
Q923I7|SC5A2_MOUSE	4
Q9JLB4|CUBN_MOUSE	4
P11930|NUD19_MOUSE	4
Q8JZV9|BDH2_MOUSE	4
Q60866|PTER_MOUSE	4
Q3UFF7|LYPL1_MOUSE	3
Q8VCA0|Q8VCA0_MOUSE	3
Q8K0H1|S47A1_MOUSE	3
Q3URE1|ACSF3_MOUSE	3
Q8VIM4|BSND_MOUSE	3
P09242|PPBT_MOUSE	3
Q9QXN5|MIOX_MOUSE	3
A2AKK5-2|ACNT1_MOUSE	3
Q91X17|UROM_MOUSE	3
Q8CFZ5|S22AC_MOUSE	3
O09043|NAPSA_MOUSE	3
O35409|FOLH1_MOUSE	3
O08966|S22A1_MOUSE	3
Q04646-2|ATNG_MOUSE	3
Q04646|ATNG_MOUSE	3
P55014-3|S12A1_MOUSE	3
Q99KP3|CRYL1_MOUSE	3
P70691|UD12_MOUSE	3
Q9NYQ2|HAOX2_MOUSE	3
O88338|CAD16_MOUSE	3
Q78KK3|S22AI_MOUSE	3
P55302|AMRP_MOUSE	3
Q8K023-2|AKC1H_MOUSE	3
P35846|FOLR1_MOUSE	2
Q9JIY8|CMLO3_MOUSE	2
Q99MZ6|MYO7B_MOUSE	2
Q99JR5|TINAL_MOUSE	2
Q9R0M4|PODXL_MOUSE	2
P01868|IGHG1_MOUSE	2
Q8C4U3|SFRP1_MOUSE	2
O35857|TIM44_MOUSE	2
Q5SWY8|SC5AA_MOUSE	2
O88909|S22A8_MOUSE	2
P59158|S12A3_MOUSE	2
Q9R0M5-2|TPK1_MOUSE	2
G5E8K5-2|ANK3_MOUSE	2
Q9D939|ST1C2_MOUSE	2
P51661|DHI2_MOUSE	2
Q8K411-2|PREP_MOUSE	2
Q99M87-2|DNJA3_MOUSE	2
P97823-2|LYPA1_MOUSE	2
Q91Y63|S13A3_MOUSE	2
Q3TW96|UAP1L_MOUSE	2
Q78JN3|Q78JN3_MOUSE	2
O88343-2|S4A4_MOUSE	2
Q91WR5|AK1CL_MOUSE	2
Q9D964|GATM_MOUSE	2
P99029|PRDX5_MOUSE	2
Q9WVE8|PACN2_MOUSE	2
Q9CQM5|TXD17_MOUSE	2
O70492|SNX3_MOUSE	2
O70325-2|GPX41_MOUSE	2
Q49B93-2|SC5AC_MOUSE	2
Q8BH86-2|CN159_MOUSE	2
Q3TC72|FAHD2_MOUSE	2
P0C8K7|SMIM1_MOUSE	2
E9PVU0|E9PVU0_MOUSE	2
Q8BFZ9|ERLN2_MOUSE	2
P39061-1|COIA1_MOUSE	2
Q9WUR9|KAD4_MOUSE	2
Q91VM9|IPYR2_MOUSE	2
Q80W22|THNS2_MOUSE	2
Q8VCA8|SCRN2_MOUSE	2
E9Q6L7|E9Q6L7_MOUSE	2
P28825|MEP1A_MOUSE	2
Q8K0L3-2|ACSM2_MOUSE	2
A2ARV4|LRP2_MOUSE	2
P03921|NU5M_MOUSE	2
Q9CYR0|SSBP_MOUSE	2
Q9WV85|NDK3_MOUSE	2
Q3U4I7|PYRD2_MOUSE	2
Q9WV80|SNX1_MOUSE	2
Q9EPL9|ACOX3_MOUSE	2
Q8BP40|PPA6_MOUSE	2
Q64008|RAB34_MOUSE	2
Q5U5V2-2|HYKK_MOUSE	2
Q9DBX3-2|SUSD2_MOUSE	2
P61922|GABT_MOUSE	2

## Sheet: intestine_OSP
Protein	Robustness score
Q6YI28|Q6YI28_MOUSE	4
Q148B1|Q148B1_MOUSE	3
E9PV38|E9PV38_MOUSE	3
F8VQM0|F8VQM0_MOUSE	3
Q9JLT2|TREA_MOUSE	3
Q8JZQ5|AOC1_MOUSE	3
Q9D8I3|GLOD5_MOUSE	3
F8VPT3|F8VPT3_MOUSE	3
Q11136|PEPD_MOUSE	3
E9Q4Y1|E9Q4Y1_MOUSE	3
Q08652|RET2_MOUSE	3
Q9D7Z6|CLCA1_MOUSE	3
Q99JG3|ANX13_MOUSE	3
F8VPQ6|F8VPQ6_MOUSE	3
Q8K419|LEG4_MOUSE	3
Q9R100|CAD17_MOUSE	3
Q91WG0|EST2C_MOUSE	3
F8VQM5|F8VQM5_MOUSE	3
P55292-2|DSC2_MOUSE	2
Q8BT60|CPNE3_MOUSE	2
Q504N0|CBPA2_MOUSE	2
E9Q9C6|E9Q9C6_MOUSE	2
P70677|CASP3_MOUSE	2
Q80Z19|MUC2_MOUSE	2
Q9JIP7|S15A1_MOUSE	2
E9Q7P9|E9Q7P9_MOUSE	2
P17897|LYZ1_MOUSE	2
Q6DYE8|ENPP3_MOUSE	2
O88310|ITL1A_MOUSE	2
P03958|ADA_MOUSE	2
Q8K0C9|GMDS_MOUSE	2
Q6PDN3-3|MYLK_MOUSE	2
Q9JKA5|GPA33_MOUSE	2
P01878|IGHA_MOUSE	2
B5THE2|B5THE2_MOUSE	2
P11477|DEFA1_MOUSE	2
B7ZWN4|B7ZWN4_MOUSE	2
Q09199|B4GN2_MOUSE	2
Q80W94|MOGT2_MOUSE	2
Q91YR9|PTGR1_MOUSE	2
Q9QWG7-2|ST1B1_MOUSE	2
Q9CQW5|LEG2_MOUSE	2
F6T2Z7|F6T2Z7_MOUSE	2
P70695|F16P2_MOUSE	2
O88312|AGR2_MOUSE	2
O88329|MYO1A_MOUSE	2
Q9D312|K1C20_MOUSE	2

## Sheet: heart_OSP
Protein	Robustness score
P51637|CAV3_MOUSE	3
P61014|PPLA_MOUSE	3
Q64436|ATP4A_MOUSE	3
E9Q557|DESP_MOUSE	3
P05125|ANF_MOUSE	3
Q9JJW5|MYOZ2_MOUSE	3
Q924X2|CPT1B_MOUSE	3
B7ZCI2|B7ZCI2_MOUSE	3
E9Q800|E9Q800_MOUSE	3
E9Q9T8|E9Q9T8_MOUSE	3
Q9WUZ7|SH3BG_MOUSE	2
P35385|HSPB7_MOUSE	2
Q8R2G4-7|NAR3_MOUSE	2
Q9DC77|SMPX_MOUSE	2
Q8BGK2|ARHL1_MOUSE	2
Q9JLV1|BAG3_MOUSE	2
Q9D1G3|HHATL_MOUSE	2
P82348|SGCG_MOUSE	2
P43023|CX6A2_MOUSE	2
A2AMM0|MURC_MOUSE	2
P97443-2|SMYD1_MOUSE	2
Q9CQ73|Q9CQ73_MOUSE	2
P50462|CSRP3_MOUSE	2
Q5EBG6|HSPB6_MOUSE	2
B0QZL1|B0QZL1_MOUSE	2
O09161|CASQ2_MOUSE	2
G5E902|G5E902_MOUSE	2
Q9JKS4-3|LDB3_MOUSE	2
Q8CI51-2|PDLI5_MOUSE	2
P11152|LIPL_MOUSE	2
P11531|DMD_MOUSE	2
Q924D0|RT4I1_MOUSE	2
Q80TA9|EPG5_MOUSE	2
E9Q401|RYR2_MOUSE	2
Q9CQX8|RT36_MOUSE	2
A2AQP0|MYH7B_MOUSE	2

## Sheet: fat_OSP
Protein	Robustness score
Q60714|S27A1_MOUSE	2
P51912|AAAT_MOUSE	2

## Sheet: eye_OSP
Protein	Robustness score
P51180|MIP_MOUSE	4
Q60696|PMEL_MOUSE	3
Q6GQT1|A2MP_MOUSE	3
Q8VHL5|CRGN_MOUSE	3
Q6NVD9|BFSP2_MOUSE	3
Q922U2|K2C5_MOUSE	3
A2AMT1-2|BFSP1_MOUSE	3
P47739|AL3A1_MOUSE	3
Q9JJV1|CRBA2_MOUSE	3
O35486|CRBS_MOUSE	3
Q9JJU9|CRBB3_MOUSE	3
Q9WVJ5|CRBB1_MOUSE	3
P04345|CRGA_MOUSE	3
Q03740|CRGE_MOUSE	3
A3RLD5|A3RLD5_MOUSE	3
P24622|CRYAA_MOUSE	3
Q8CIX8|LGSN_MOUSE	2
P15409|OPSD_MOUSE	2
Q9D1U0|GRIFN_MOUSE	2
Q64291|K1C12_MOUSE	2
P20443|ARRS_MOUSE	2
Q9JJV0|CRBA4_MOUSE	2
Q9QXC6|Q9QXC6_MOUSE	2
P04344|CRGB_MOUSE	2
O35367|KERA_MOUSE	2
P50446|K2C6A_MOUSE	2
P04342|CRGD_MOUSE	2

[truncated: 2 more sheets: brain_OSP, bone_OSP]
