# Supplementary material for: Mouse Organ-Specific Proteins and Functions
Source: Cells. 2021 Dec 8;10(12):3449. doi: 10.3390/cells10123449 (PMC8700158; doi:10.3390/cells10123449)
Supplement: Supplementary file 1 [file cells-10-03449-s001.zip › supplementary/Supplementary Table S4.xlsx]

## Sheet: spleen_OSP
Protein	Robustness score
P11835|ITB2_MOUSE	4
P41241|CSK_MOUSE	4
Q62507|COCH_MOUSE	4
O55098|STK10_MOUSE	3
P63280|UBC9_MOUSE	3
Q9Z126|PLF4_MOUSE	2
P04441-2|HG2A_MOUSE	2
P25799-2|NFKB1_MOUSE	2
E9PV60|E9PV60_MOUSE	2
Q07813|BAX_MOUSE	2
O70200|AIF1_MOUSE	2
Q61136|PRP4B_MOUSE	2
Q9JI11|STK4_MOUSE	2
Q8BZN6-2|DOC10_MOUSE	2
Q9D6Z1|NOP56_MOUSE	2
E9Q0M9|E9Q0M9_MOUSE	2
Q9QWR8|NAGAB_MOUSE	2
Q7TNC4-2|LC7L2_MOUSE	2

## Sheet: pancreas_OSP
Protein	Robustness score
A3KFU5|A3KFU5_MOUSE	2
Q8R311|CTGE5_MOUSE	2
Q0ZLH2|PJVK_MOUSE	2
Q91YW3|DNJC3_MOUSE	2
P61620|S61A1_MOUSE	2

## Sheet: muscle_OSP
Protein	Robustness score
Q8CHS7|DRS7C_MOUSE	3
Q9ET80|JPH1_MOUSE	3
P09541|MYL4_MOUSE	2

## Sheet: lung_OSP
Protein	Robustness score
P08074|CBR2_MOUSE	4
Q5SQ27|Q5SQ27_MOUSE	4
P13597-2|ICAM1_MOUSE	4
O54931-2|AKAP2_MOUSE	4
Q61789|LAMA3_MOUSE	4
P35242|SFTPA_MOUSE	4
G5E874|G5E874_MOUSE	4
Q8BHL4|RAI3_MOUSE	4
Q64444|CAH4_MOUSE	4
Q61087|LAMB3_MOUSE	4
P21841|PSPC_MOUSE	4
Q9R1Z8|VINEX_MOUSE	4
Q08481-2|PECA1_MOUSE	4
Q06318|UTER_MOUSE	4
O35074|PTGIS_MOUSE	3
P15306|TRBM_MOUSE	3
C5H3H4|C5H3H4_MOUSE	3
O09164|SODE_MOUSE	3
Q3UH68-2|LIMC1_MOUSE	3
P56857-3|CLD18_MOUSE	3
O08797|O08797_MOUSE	3
Q8R1G6|PDLI2_MOUSE	3
Q925F2|ESAM_MOUSE	3
Q9QXS1-3|PLEC_MOUSE	3
P97434-2|MPRIP_MOUSE	3
A2ARA8|ITA8_MOUSE	3
Q61147|CERU_MOUSE	3
Q9Z1P7|KANK3_MOUSE	3
Q9WTY4|AQP5_MOUSE	3
E9Q456|E9Q456_MOUSE	3
E9PYF4|E9PYF4_MOUSE	3
Q3U0S6|RAIN_MOUSE	3
P55284|CADH5_MOUSE	3
Q3TFD2-2|PCAT1_MOUSE	3
O89103|C1QR1_MOUSE	3
P50404|SFTPD_MOUSE	3
Q62219-4|TGFI1_MOUSE	3
Q9R1W5|CALRL_MOUSE	3
Q6PDN3|MYLK_MOUSE	2
A2AJK6-3|CHD7_MOUSE	2
Q69ZN7-4|MYOF_MOUSE	2
P09470|ACE_MOUSE	2
M0QWP1|M0QWP1_MOUSE	2
Q61503|5NTD_MOUSE	2
Q9ERL9|GCYA3_MOUSE	2
E9Q6R7|E9Q6R7_MOUSE	2
Q8C753-4|K0556_MOUSE	2

## Sheet: liver_OSP
Protein	Robustness score
P56656|CP239_MOUSE	3
Q9JMG1|EDF1_MOUSE	3
Q63836|SBP2_MOUSE	2
Q61694|3BHS5_MOUSE	2
Q01279|EGFR_MOUSE	2
O88833|CP4AA_MOUSE	2
Q8BI22-2|CE128_MOUSE	2
Q8BTY1|KAT1_MOUSE	2
Q91YY5|SO1A5_MOUSE	2
Q8BNI4|DERL2_MOUSE	2
Q99JB2|STML2_MOUSE	2
Q8QZY2-2|GLCTK_MOUSE	2
P51658|DHB2_MOUSE	2
E9Q4Y4|E9Q4Y4_MOUSE	2

## Sheet: kid_OSP
Protein	Robustness score
Q60866|PTER_MOUSE	4
Q8JZV9|BDH2_MOUSE	4
P11930|NUD19_MOUSE	4
Q9JLB4|CUBN_MOUSE	4
Q923I7|SC5A2_MOUSE	4
Q61767|3BHS4_MOUSE	4
P98078-2|DAB2_MOUSE	4
Q9CQH0|PDZ1I_MOUSE	4
Q9WUR0|Q9WUR0_MOUSE	4
Q7TMS5|ABCG2_MOUSE	4
O70577-2|S22A2_MOUSE	4
Q60825|NPT2A_MOUSE	4
P18894|OXDA_MOUSE	4
Q9Z2J0|S23A1_MOUSE	4
Q920R6|VPP4_MOUSE	4
Q9ESG4|TMM27_MOUSE	4
Q91YP0|L2HDH_MOUSE	4
Q91WV7|SLC31_MOUSE	4
Q04646-2|ATNG_MOUSE	3
O09043|NAPSA_MOUSE	3
O08966|S22A1_MOUSE	3
O35409|FOLH1_MOUSE	3
Q91X17|UROM_MOUSE	3
Q8CFZ5|S22AC_MOUSE	3
A2AKK5-2|ACNT1_MOUSE	3
P09242|PPBT_MOUSE	3
Q8VIM4|BSND_MOUSE	3
Q3URE1|ACSF3_MOUSE	3
Q8K0H1|S47A1_MOUSE	3
Q3UFF7|LYPL1_MOUSE	3
Q8VCA0|Q8VCA0_MOUSE	3
Q8K023-2|AKC1H_MOUSE	3
P99029|PRDX5_MOUSE	2
Q91WR5|AK1CL_MOUSE	2
Q78JN3|Q78JN3_MOUSE	2
Q3TW96|UAP1L_MOUSE	2
Q91Y63|S13A3_MOUSE	2
Q99M87-2|DNJA3_MOUSE	2
P51661|DHI2_MOUSE	2
Q9D939|ST1C2_MOUSE	2
Q8K411-2|PREP_MOUSE	2
O88909|S22A8_MOUSE	2
Q5SWY8|SC5AA_MOUSE	2
P59158|S12A3_MOUSE	2
Q9R0M5-2|TPK1_MOUSE	2
Q99MZ6|MYO7B_MOUSE	2
P35846|FOLR1_MOUSE	2
Q9JIY8|CMLO3_MOUSE	2
P01868|IGHG1_MOUSE	2
Q8C4U3|SFRP1_MOUSE	2
Q9R0M4|PODXL_MOUSE	2
E9Q6L7|E9Q6L7_MOUSE	2
Q49B93-2|SC5AC_MOUSE	2
Q5U5V2-2|HYKK_MOUSE	2
Q64008|RAB34_MOUSE	2
Q8BP40|PPA6_MOUSE	2
Q3U4I7|PYRD2_MOUSE	2

## Sheet: intestine_OSP
Protein	Robustness score
Q6YI28|Q6YI28_MOUSE	4
F8VQM0|F8VQM0_MOUSE	3
E9PV38|E9PV38_MOUSE	3
Q148B1|Q148B1_MOUSE	3
E9Q9C6|E9Q9C6_MOUSE	2
Q8BT60|CPNE3_MOUSE	2
P55292-2|DSC2_MOUSE	2
P70677|CASP3_MOUSE	2
F6T2Z7|F6T2Z7_MOUSE	2
B7ZWN4|B7ZWN4_MOUSE	2
P11477|DEFA1_MOUSE	2

## Sheet: heart_OSP
Protein	Robustness score
E9Q9T8|E9Q9T8_MOUSE	3
E9Q800|E9Q800_MOUSE	3
B7ZCI2|B7ZCI2_MOUSE	3
Q924X2|CPT1B_MOUSE	3
Q9JJW5|MYOZ2_MOUSE	3
P05125|ANF_MOUSE	3
E9Q557|DESP_MOUSE	3
Q64436|ATP4A_MOUSE	3
P61014|PPLA_MOUSE	3
P51637|CAV3_MOUSE	3
G5E902|G5E902_MOUSE	2
B0QZL1|B0QZL1_MOUSE	2
P50462|CSRP3_MOUSE	2
Q9CQ73|Q9CQ73_MOUSE	2
A2AMM0|MURC_MOUSE	2
P82348|SGCG_MOUSE	2
Q9JLV1|BAG3_MOUSE	2
Q8BGK2|ARHL1_MOUSE	2
Q9WUZ7|SH3BG_MOUSE	2
P35385|HSPB7_MOUSE	2
Q80TA9|EPG5_MOUSE	2
P11531|DMD_MOUSE	2

## Sheet: fat_OSP
Protein	Robustness score
Q60714|S27A1_MOUSE	2
P51912|AAAT_MOUSE	2

## Sheet: eye_OSP
Protein	Robustness score
P51180|MIP_MOUSE	4
Q60696|PMEL_MOUSE	3
P24622|CRYAA_MOUSE	3
P47739|AL3A1_MOUSE	3
Q922U2|K2C5_MOUSE	3
Q6GQT1|A2MP_MOUSE	3
Q64291|K1C12_MOUSE	2
Q9D1U0|GRIFN_MOUSE	2
Q8CIX8|LGSN_MOUSE	2

[truncated: 2 more sheets: brain_OSP, bone_OSP]
